# Supplementary material for: in situ observation of reversible phase transitions in Gd-doped ceria driven by electron beam irradiation
Source: Nat Commun. 2024 Sep 17;15:8156. doi: 10.1038/s41467-024-52386-3 (PMC11408598; doi:10.1038/s41467-024-52386-3)
Supplement: Supplementary file 3 — Source data file [file 41467_2024_52386_MOESM3_ESM.xlsx]

## Sheet: Fig. 1
Fig. 1b							Fig. 1c
nm	Intensity		atomic layer	dO_v (nm)			nm	Intensity		atomic layer	dO_v (nm)
0	0.94548		0.2172	0.2711			0	0.90437		0.2259	0.2621
0.00904	0.9235		0.4868	0.2711			0.00749	0.88579		0.497	0.2771
0.01807	0.91263		0.7564	0.2711			0.01498	0.8781		0.7681	0.2621
0.02711	0.9128						0.02247	0.88074
0.03614	0.9224						0.02996	0.89232
0.04518	0.9388						0.03745	0.9108
0.05422	0.95876						0.04494	0.93368
0.06325	0.97871						0.05243	0.95823
0.07229	0.99519						0.05992	0.98159
0.08132	1.00526						0.06741	1.00107
0.09036	1.00709						0.07489	1.01441
0.0994	1.00036						0.08238	1.02005
0.10843	0.98633						0.08987	1.01742
0.11747	0.96754						0.09736	1.00692
0.1265	0.94729						0.10485	0.9899
0.13554	0.92911						0.11234	0.96842
0.14457	0.91637						0.11983	0.94496
0.15361	0.91193						0.12732	0.92221
0.16265	0.91784						0.13481	0.9028
0.17168	0.93484						0.1423	0.88916
0.18072	0.9619						0.14979	0.88332
0.18975	0.99566						0.15728	0.88675
0.19879	1.03048						0.16477	0.90005
0.20783	1.05934						0.17226	0.92266
0.21686	1.07562						0.17975	0.95255
0.2259	1.07532						0.18724	0.98614
0.23493	1.05852						0.19473	1.01856
0.24397	1.02934						0.20222	1.04451
0.25301	0.99443						0.20971	1.05935
0.26204	0.96082						0.21719	1.06029
0.27108	0.93407						0.22468	1.04716
0.28011	0.91744						0.23217	1.02242
0.28915	0.91192						0.23966	0.99053
0.29819	0.91668						0.24715	0.95679
0.30722	0.92967						0.25464	0.92615
0.31626	0.94798						0.26213	0.9024
0.32529	0.96823						0.26962	0.88777
0.33433	0.98691						0.27711	0.88299
0.34337	1.00073						0.2846	0.8876
0.3524	1.00719						0.29209	0.90024
0.36144	1.00506						0.29958	0.91894
0.37047	0.99473						0.30707	0.94132
0.37951	0.97808						0.31456	0.96477
0.38854	0.95807						0.32205	0.98663
0.39758	0.93818						0.32954	1.00436
0.40662	0.92195						0.33703	1.01584
0.41565	0.91263						0.34452	1.01962
0.42469	0.91282						0.35201	1.01515
0.43372	0.92408						0.35949	1.00287
0.44276	0.94642						0.36698	0.98421
0.4518	0.97777						0.37447	0.96134
0.46083	1.01364						0.38196	0.93691
0.46987	1.04746						0.38945	0.91374
0.4789	1.07203						0.39694	0.89463
0.48794	1.08152						0.40443	0.88208
0.49698	1.07359						0.41192	0.87821
0.50601	1.05021						0.41941	0.88452
0.51505	1.01693						0.4269	0.90168
0.52408	0.98096						0.43439	0.92927
0.53312	0.94897						0.44188	0.96553
0.54216	0.92567						0.44937	1.00727
0.55119	0.91336						0.45686	1.04996
0.56023	0.9122						0.46435	1.08824
0.56926	0.92073						0.47184	1.11677
0.5783	0.93644						0.47933	1.13126
0.58734	0.95613						0.48682	1.12945
0.59637	0.97628						0.49431	1.1116
0.60541	0.99336						0.50179	1.0805
0.61444	1.00437						0.50928	1.04075
0.62348	1.00728						0.51677	0.99778
0.63252	1.00159						0.52426	0.95683
0.64155	0.98835						0.53175	0.92217
0.65059	0.96999						0.53924	0.89668
0.65962	0.94972						0.54673	0.88183
0.66866	0.93107						0.55422	0.87779
0.67769	0.91744						0.56171	0.88367
0.68673	0.91179						0.5692	0.89785
0.69577	0.91626						0.57669	0.91809
							0.58418	0.94181
							0.59167	0.96619
							0.59916	0.98842
							0.60665	1.0059
							0.61414	1.01662
							0.62163	1.01935
							0.62912	1.01385
							0.6366	1.00091
							0.64409	0.98213
							0.65158	0.95976
							0.65907	0.93637
							0.66656	0.91463
							0.67405	0.8971
							0.68154	0.88609
							0.68903	0.88344
							0.69652	0.89034

## Sheet: Fig. 2
Fig. 2a			Fig. 2c								Fig. 2d			Fig. 2f
nm	Intensity		atomic layer	dO_v (nm)	delta_dO_v		atoimc layer	dM_v (nm)	delta_dM_v		nm	Intensity		atomic layer	dO_v (nm)	delta_dO_v		atoimc layer	dM_v (nm)	delta_dM_v
0	3188.93		2	0.27991	0.0046		1	0.28137	0.00235		0	590.326		2	0.27387	0.00422		1	0.27735	0.00241
0.00215	3133.7		4	0.27993	0.00311		3	0.27976	0.00458		0.00682	583.645		4	0.28197	0.00295		3	0.27702	0.00214
0.00431	3068.09		6	0.28017	0.00562		5	0.28101	0.00345		0.01363	572.761		6	0.27205	0.00439		5	0.27613	0.00268
0.00646	2991.94		8	0.28161	0.00405		7	0.28148	0.00332		0.02045	558.497		8	0.28047	0.00542		7	0.27709	0.00187
0.00862	2901.28		10	0.28125	0.00389		9	0.28093	0.00484		0.02726	542.047		10	0.27268	0.00371		9	0.27783	0.00363
0.01077	2805.26		12	0.28195	0.00502		11	0.28121	0.00469		0.03408	525.065		12	0.28364	0.0049		11	0.27553	0.0031
0.01293	2722.72		14	0.2813	0.00439		13	0.28129	0.00362		0.04089	509.533		14	0.27464	0.00468		13	0.2793	0.0034
0.01508	2645.18		16	0.28008	0.00485		15	0.28063	0.00462		0.04771	497.331		16	0.27964	0.00443		15	0.27784	0.00357
0.01724	2559.34		18	0.2808	0.00507		17	0.28004	0.00463		0.05452	489.783		18	0.27488	0.00448		17	0.27742	0.00413
0.01939	2467.24										0.06134	487.516
0.02154	2347.85										0.06815	490.734
0.0237	2207.77										0.07497	499.616
0.02585	2063.49										0.08178	514.466
0.02801	1920.41										0.0886	535.487
0.03016	1777.98										0.09541	562.399
0.03232	1648.06										0.10223	594.137
0.03447	1528.23										0.10904	628.764
0.03663	1412.9										0.11586	663.547
0.03878	1283.41										0.12267	695.188
0.04093	1140.13										0.12949	720.223
0.04309	994.189										0.1363	735.56
0.04524	841.871										0.14312	739.052
0.0474	693.336										0.14993	729.97
0.04955	560.841										0.15675	709.249
0.05171	442.302										0.16356	679.393
0.05386	332.501										0.17038	643.948
0.05602	240.919										0.17719	606.694
0.05817	164.407										0.18401	570.888
0.06032	98.0148										0.19082	538.967
0.06248	36.7783										0.19764	512.703
0.06463	-12.5922										0.20445	493.459
0.06679	-35.4097										0.21127	482.164
0.06894	-17.9642										0.21808	479.013
0.0711	29.1653										0.2249	483.266
0.07325	96.1198										0.23171	493.454
0.07541	167.387										0.23853	507.851
0.07756	243.519										0.24534	524.824
0.07971	342.68										0.25216	542.817
0.08187	475.464										0.25897	560.166
0.08402	629.121										0.26579	575.062
0.08618	809.674										0.2726	585.805
0.08833	1022.32										0.27942	591.124
0.09049	1265.56										0.28623	590.365
0.09264	1527.75										0.29305	583.531
0.0948	1803.38										0.29986	571.338
0.09695	2097.54										0.30668	555.265
0.0991	2416.74										0.31349	537.356
0.10126	2751.35										0.32031	519.702
0.10341	3109.94										0.32712	503.894
0.10557	3491.13										0.33394	490.92
0.10772	3892.43										0.34075	481.657
0.10988	4296.7										0.34757	477.448
0.11203	4699.27										0.35438	480.052
0.11419	5103.93										0.3612	490.824
0.11634	5525.34										0.36801	509.748
0.11849	5964.22										0.37483	535.206
0.12065	6405.2										0.38164	564.665
0.1228	6835.54										0.38846	595.636
0.12496	7267.1										0.39527	626.019
0.12711	7696.22										0.40209	653.66
0.12927	8097.51										0.4089	675.76
0.13142	8475.64										0.41572	689.002
0.13358	8849.19										0.42253	690.582
0.13573	9218.02										0.42935	679.532
0.13788	9578.09										0.43616	657.407
0.14004	9921.89										0.44298	627.833
0.14219	10255.4										0.44979	595.239
0.14435	10571.8										0.45661	563.56
0.1465	10876										0.46342	535.611
0.14866	11143.9										0.47024	513.233
0.15081	11374.7										0.47705	497.765
0.15297	11572.9										0.48387	490.246
0.15512	11730.3										0.49068	491.158
0.15727	11851.2										0.4975	499.992
0.15943	11941.1										0.50431	515.112
0.16158	11998										0.51113	534.101
0.16374	12030.5										0.51794	554.337
0.16589	12033										0.52476	573.378
0.16805	12008.6										0.53157	589.064
0.1702	11960.4										0.53839	599.592
0.17236	11871.8										0.5452	603.804
0.17451	11749.8										0.55202	601.572
0.17666	11587.8										0.55883	593.817
0.17882	11400.1										0.56565	581.979
0.18097	11187										0.57246	567.296
0.18313	10943.7										0.57928	550.531
0.18528	10687.2										0.58609	532.367
0.18744	10407.6										0.59291	514.037
0.18959	10113										0.59972	497.492
0.19175	9816.16										0.60654	484.904
0.1939	9488.16										0.61335	477.958
0.19605	9139.98										0.62017	477.575
0.19821	8764.97										0.62698	484.201
0.20036	8380.37										0.6338	498.193
0.20252	8003.5										0.64061	519.746
0.20467	7629.23										0.64743	548.358
0.20683	7240.65										0.65424	582.371
0.20898	6850.06										0.66106	619.099
0.21114	6458.84										0.66787	655.457
0.21329	6074.01										0.67469	688.516
0.21545	5683.45										0.6815	715.569
0.2176	5290.6										0.68832	733.948
0.21975	4900.39										0.69513	741.154
0.22191	4527.57										0.70195	735.628
0.22406	4175.54										0.70876	717.678
0.22622	3838.96										0.71558	689.742
0.22837	3517.86										0.72239	655.591
0.23053	3203.05										0.72921	618.936
0.23268	2895.14										0.73602	582.487
0.23484	2595.64										0.74284	548.103
0.23699	2316.27										0.74965	517.687
0.23914	2055.94										0.75647	493.704
0.2413	1818.89										0.76328	478.595
0.24345	1602.35										0.7701	473.481
0.24561	1394.03										0.77691	477.411
0.24776	1203.95										0.78373	487.947
0.24992	1025.97										0.79054	502.632
0.25207	872.926										0.79736	519.981
0.25423	736.633										0.80417	539.187
0.25638	610.281										0.81099	558.991
0.25853	494.806										0.8178	577.025
0.26069	391.452										0.82462	590.369
0.26284	303.623										0.83143	596.846
0.265	228.914										0.83825	595.869
0.26715	162.074										0.84506	588.224
0.26931	110.945										0.85188	575.253
0.27146	118.677										0.85869	558.373
0.27362	133.06										0.86551	539.224
0.27577	159.782										0.87232	519.904
0.27792	198.315										0.87914	502.697
0.28008	242.641										0.88595	489.405
0.28223	289.318										0.89277	481.021
0.28439	330.79										0.89958	478.1
0.28654	374.104										0.9064	481.361
0.2887	418.324										0.91321	491.695
0.29085	446.328										0.92003	509.44
0.29301	460.25										0.92684	533.637
0.29516	472.099										0.93366	562.083
0.29731	480.292										0.94047	592.14
0.29947	495.613										0.94729	621.471
0.30162	514.138										0.9541	648.035
0.30378	529.288										0.96092	669.594
0.30593	535.722										0.96773	683.563
0.30809	535.43										0.97455	687.685
0.31024	534.379										0.98136	681.058
0.3124	525.217										0.98818	664.62
0.31455	511.048										0.99499	640.716
0.3167	494.397										1.00181	612.219
0.31886	471.893										1.00862	581.977
0.32101	436.914										1.01544	552.803
0.32317	395.25										1.02225	527.579
0.32532	340.671										1.02907	508.942
0.32748	283.392										1.03588	498.608
0.32963	217.238										1.0427	496.865
0.33179	159.818										1.04951	502.671
0.33394	105.249										1.05633	514.249
0.33609	57.849										1.06314	529.682
0.33825	21.5579										1.06996	547.125
0.3404	-2.04228										1.07677	564.724
0.34256	-11.6274										1.08359	580.531
0.34471	-16.9906										1.0904	592.603
0.34687	-29.2847										1.09722	599.238
0.34902	-25.9709										1.10403	599.28
0.35118	0										1.11085	592.449
0.35333	-22.3228										1.11766	579.61
0.35548	-24.9936										1.12448	562.714
0.35764	-1.73647										1.13129	544.265
0.35979	36.7737										1.13811	526.493
0.36195	90.3019										1.14492	510.806
0.3641	177.893										1.15174	497.927
0.36626	291.705										1.15855	488.539
0.36841	420.929										1.16537	483.775
0.37057	559.32										1.17218	485.053
0.37272	702.726										1.179	493.366
0.37487	864.128										1.18581	508.717
0.37703	1058.63										1.19263	530.221
0.37918	1287.88										1.19944	556.756
0.38134	1536.26										1.20626	587.49
0.38349	1801.21										1.21307	621.649
0.38565	2081.24										1.21989	657.642
0.3878	2392.9										1.2267	692.389
0.38996	2728.04										1.23352	721.664
0.39211	3080.49										1.24033	741.465
0.39426	3453.91										1.24715	749.471
0.39642	3856.73										1.25396	745.514
0.39857	4276.58										1.26078	730.85
0.40073	4709.92										1.26759	707.039
0.40288	5146.19										1.27441	675.509
0.40504	5585.92										1.28122	638.095
0.40719	6018.43										1.28804	597.834
0.40935	6436.33										1.29485	558.984
0.4115	6850.23										1.30167	525.964
0.41365	7280.3										1.30848	501.893
0.41581	7712.16										1.3153	487.764
0.41796	8124.37										1.32211	482.702
0.42012	8526.4										1.32893	484.925
0.42227	8915.66										1.33574	492.65
0.42443	9286.94										1.34256	504.479
0.42658	9643.95										1.34937	519.334
0.42874	9985.24										1.35619	536.211
0.43089	10303.6										1.363	553.892
0.43304	10610.6										1.36982	570.684
0.4352	10893										1.37663	584.363
0.43735	11137.9										1.38345	592.59
0.43951	11341.6										1.39026	593.759
0.44166	11514.9										1.39708	587.736
0.44382	11661										1.40389	575.895
0.44597	11781.8										1.41071	560.325
0.44813	11878.2										1.41752	542.878
0.45028	11945.5										1.42434	524.839
0.45243	11980.4										1.43115	507.384
0.45459	11973.1										1.43797	492.179
0.45674	11919										1.44478	481.379
0.4589	11828.9										1.4516	476.915
0.46105	11710.2										1.45841	479.757
0.46321	11557.3										1.46523	489.826
0.46536	11371										1.47204	506.478
0.46752	11164.7										1.47886	528.912
0.46967	10936.5										1.48567	556.015
0.47182	10675.4										1.49249	585.967
0.47398	10382.7										1.4993	616.219
0.47613	10078.9										1.50612	644.031
0.47829	9755.61										1.51293	667.02
0.48044	9414.94										1.51975	683.187
0.4826	9053.87										1.52656	690.626
0.48475	8676.05										1.53338	687.666
0.48691	8292.73										1.54019	673.736
0.48906	7911.88										1.54701	650.278
0.49121	7524.15										1.55382	620.694
0.49337	7142.42										1.56064	589.11
0.49552	6754.15										1.56745	558.922
0.49768	6354.55										1.57427	532.241
0.49983	5949.49										1.58108	510.448
0.50199	5543.19										1.5879	494.929
0.50414	5149.65										1.59471	487.063
0.5063	4764.71										1.60153	487.469
0.50845	4392.54										1.60834	495.385
0.5106	4040.69										1.61516	508.878
0.51276	3709.01										1.62197	525.64
0.51491	3388.09										1.62879	543.589
0.51707	3070.44										1.6356	560.847
0.51922	2755.47										1.64242	575.469
0.52138	2466.47										1.64923	585.531
0.52353	2193.83										1.65605	589.656
0.52569	1940.13										1.66286	587.488
0.52784	1703.76										1.66968	579.648
0.52999	1472.2										1.67649	567.291
0.53215	1255.15										1.68331	551.77
0.5343	1061.62										1.69012	534.63
0.53646	886.78										1.69694	517.697
0.53861	732.328										1.70375	502.932
0.54077	586.612										1.71057	492.082
0.54292	459.326										1.71738	486.446
0.54508	346.339										1.7242	486.929
0.54723	243.554										1.73101	494.191
0.54938	162.653										1.73783	508.592
0.55154	110.475										1.74464	529.915
0.55369	68.0096										1.75146	557.174
0.55585	27.3108										1.75827	588.712
0.558	0										1.76509	622.482
0.56016	51.8035										1.7719	656.229
0.56231	105.001										1.77872	687.499
0.56447	168.883										1.78553	713.671
0.56662	235.89										1.79235	732.225
0.56877	302.411										1.79916	741.155
0.57093	368.405										1.80598	739.29
0.57308	429.149										1.81279	726.408
0.57524	489.036										1.81961	703.281
0.57739	555.399										1.82642	671.795
0.57955	623.575										1.83324	634.983
0.5817	686.297										1.84005	596.649
0.58386	737.186										1.84687	560.508
0.58601	790.216										1.85368	529.314
0.58816	840.557										1.8605	504.537
0.59032	873.442										1.86731	486.752
0.59247	889.317										1.87413	476.247
0.59463	879.631										1.88094	473.259
0.59678	851.865										1.88776	477.702
0.59894	822.973										1.89457	488.786
0.60109	795.801										1.90139	504.962
0.60325	760.645										1.9082	524.213
0.6054	713.482										1.91502	544.384
0.60755	656.746										1.92183	563.287
0.60971	588.3										1.92865	578.751
0.61186	515.785										1.93546	588.871
0.61402	449.718										1.94228	592.51
0.61617	388.08										1.94909	589.723
0.61833	311.148										1.95591	581.699
0.62048	227.688										1.96272	570.165
0.62264	155.612										1.96954	556.614
0.62479	92.4495										1.97635	541.922
0.62694	28.198										1.98317	526.626
0.6291	-15.3385										1.98998	511.642
0.63125	-39.74										1.9968	498.803
0.63341	-57.1725										2.00361	490.65
0.63556	-69.058										2.01043	489.459
0.63772	-71.5045										2.01724	496.145
0.63987	-59.693										2.02406	509.905
0.64203	-36.7005										2.03087	528.913
0.64418	0										2.03769	551.459
0.64634	-9.17705										2.0445	576.528
0.64849	15.4789										2.05132	603.325
0.65064	64.1258										2.05813	630.31
0.6528	141.564										2.06495	654.768
0.65495	258.728										2.07176	673.412
0.65711	416.906										2.07858	683.51
0.65926	595.311										2.08539	683.652
0.66142	782.723										2.09221	673.82
0.66357	962.057										2.09902	655.122
0.66573	1148.43										2.10584	629.654
0.66788	1368.82										2.11265	600.428
0.67003	1631.02										2.11947	570.934
0.67219	1916.43										2.12628	544.277
0.67434	2231.29										2.1331	522.477
0.6765	2569.42										2.13991	506.503
0.67865	2904.48										2.14673	496.914
0.68081	3249.15										2.15354	494.285
0.68296	3623.91										2.16036	498.884
0.68512	4015.12										2.16717	509.948
0.68727	4422.15										2.17399	525.438
0.68942	4839.37										2.1808	542.633
0.69158	5256.01										2.18762	559.051
0.69373	5672.11										2.19443	572.897
0.69589	6089.46										2.20125	582.915
0.69804	6511.68										2.20806	588.185
0.7002	6940.03										2.21488	588.271
0.70235	7377.16										2.22169	583.487
0.70451	7813.54										2.22851	574.746
0.70666	8245.01										2.23532	562.985
0.70881	8668.38										2.24214	548.828
0.71097	9076.37										2.24895	532.97
0.71312	9464.23										2.25577	516.895
0.71528	9848.59										2.26258	502.991
0.71743	10211										2.2694	493.68
0.71959	10542.4										2.27621	490.308
0.72174	10845										2.28303	492.923
0.7239	11112.8										2.28984	501.12
0.72605	11360.4										2.29666	515.02
0.7282	11597.8										2.30347	535.254
0.73036	11801.3										2.31029	561.937
0.73251	11962.6										2.3171	593.712
0.73467	12087.8										2.32392	627.826
0.73682	12187.3										2.33073	661.1
0.73898	12262.6										2.33755	690.783
0.74113	12303										2.34436	714.608
0.74329	12310.3										2.35118	730.396
0.74544	12286.7										2.35799	736.076
0.74759	12230.3										2.36481	730.429
0.74975	12142.5										2.37162	713.884
0.7519	12038										2.37844	688.535
0.75406	11903.7										2.38525	657.301
0.75621	11737.7										2.39207	623.032
0.75837	11532.1										2.39888	588.22
0.76052	11287.7										2.4057	555.243
0.76268	11023.8										2.41251	526.49
0.76483	10737.8										2.41933	504.018
0.76698	10444.1										2.42614	489.036
0.76914	10127.1										2.43296	481.763
0.77129	9776.87										2.43977	481.742
0.77345	9404.92										2.44659	488.236
0.7756	9041										2.4534	500.257
0.77776	8663.68										2.46022	516.268
0.77991	8269.39										2.46703	534.009
0.78207	7872.65										2.47385	550.826
0.78422	7469.66										2.48066	564.452
0.78637	7051.14										2.48748	573.723
0.78853	6637.02										2.49429	578.682
0.79068	6237.83										2.50111	579.964
0.79284	5838.52										2.50792	577.908
0.79499	5445.01										2.51474	572.124
0.79715	5069.57										2.52155	561.934
0.7993	4713.12										2.52837	547.396
0.80146	4351.64										2.53518	530.089
0.80361	3979.86										2.542	512.911
0.80576	3622.55										2.54881	498.97
0.80792	3272.39										2.55563	490.35
0.81007	2919.4										2.56244	487.694
0.81223	2594.93										2.56926	490.765
0.81438	2305.07										2.57607	499.315
0.81654	2043.45										2.58289	513.424
0.81869	1810.16										2.5897	533.08
0.82085	1606.87										2.59652	557.535
0.823	1421.67										2.60333	585.049
0.82515	1238.18										2.61015	613.135
0.82731	1066.41										2.61696	638.934
0.82946	907.923										2.62378	659.515
0.83162	760.867										2.63059	672.224
0.83377	646.566										2.63741	675.286
0.83593	549.865										2.64422	668.452
0.83808	464.315										2.65104	653.122
0.84024	392.707										2.65785	631.728
0.84239	329.268										2.66467	606.791
0.84454	275.293										2.67148	580.379
0.8467	233.583										2.6783	554.296
0.84885	204.419										2.68511	530.533
0.85101	176.581										2.69193	511.332
0.85316	149.044										2.69874	498.661
0.85532	109.088										2.70556	493.585
0.85747	57.7711										2.71237	496.046
0.85963	14.5721										2.71919	505.116
0.86178	0										2.726	519.314
0.86393	71.3293										2.73282	536.711
0.86609	150.083										2.73963	554.96
0.86824	225.838										2.74645	571.533
0.8704	296.059										2.75326	584.208
0.87255	366.953										2.76008	591.509
0.87471	424.712										2.76689	592.863
0.87686	458.41										2.77371	588.465
0.87902	466.677										2.78052	579.087
0.88117	456.693										2.78734	565.946
0.88332	431.966										2.79415	550.578
0.88548	407.434										2.80097	534.627
0.88763	380.737										2.80778	519.616
0.88979	354.993										2.8146	506.873
0.89194	332.586										2.82141	497.628
0.8941	314.032										2.82823	493.087
0.89625	283.934										2.83504	494.283
0.89841	245.329										2.84186	501.774
0.90056	213.172										2.84867	515.476
0.90271	188.176										2.85549	534.844
0.90487	166.539										2.8623	559.186
0.90702	155.104										2.86912	587.738
0.90918	140.358
0.91133	114.181
0.91349	64.845
0.91564	7.04525
0.9178	-30.8555
0.91995	-50.8933
0.9221	-58.581
0.92426	-57.0568
0.92641	-54.4175
0.92857	-38.4993
0.93072	0
0.93288	9.32724
0.93503	55.9305
0.93719	121.784
0.93934	205.12
0.94149	297.203
0.94365	415.555
0.9458	565.658
0.94796	730.56
0.95011	906.588
0.95227	1105.59
0.95442	1329.44
0.95658	1578.37
0.95873	1847.11
0.96088	2131.25
0.96304	2436.16
0.96519	2752.49
0.96735	3077.73
0.9695	3424.71
0.97166	3785.9
0.97381	4168.3
0.97597	4566.09
0.97812	4975.39
0.98027	5388.94
0.98243	5817.98
0.98458	6251.17
0.98674	6669.16
0.98889	7084.34
0.99105	7516.49
0.9932	7949.73
0.99536	8374.55
0.99751	8787.33
0.99966	9205.63
1.00182	9627.13
1.00397	10027.5
1.00613	10387.5
1.00828	10711.4
1.01044	11019.8
1.01259	11306.6
1.01475	11560.8
1.0169	11769.7
1.01905	11941.9
1.02121	12078.6
1.02336	12178.7
1.02552	12270.1
1.02767	12338.9
1.02983	12357.9
1.03198	12340.7
1.03414	12302.6
1.03629	12240
1.03844	12149.5
1.0406	12026.3
1.04275	11870.1
1.04491	11679.8
1.04706	11452.4
1.04922	11189.8
1.05137	10891.8
1.05353	10566.3
1.05568	10233.9
1.05783	9895.07
1.05999	9557
1.06214	9200.59
1.0643	8821.11
1.06645	8423.89
1.06861	8037.14
1.07076	7651.4
1.07292	7254.2
1.07507	6853.84
1.07723	6441.71
1.07938	6023.16
1.08153	5616.39
1.08369	5213.15
1.08584	4824.61
1.088	4450.73
1.09015	4090.19
1.09231	3735.49
1.09446	3395.48
1.09662	3069
1.09877	2768.1
1.10092	2496.92
1.10308	2237.41
1.10523	1984.14
1.10739	1742.5
1.10954	1521.2
1.1117	1312.11
1.11385	1111.11
1.11601	928.959
1.11816	764.352
1.12031	616.633
1.12247	485.679
1.12462	366.633
1.12678	265.091
1.12893	179.528
1.13109	121.66
1.13324	73.6015
1.1354	27.1258
1.13755	0
1.1397	43.5095
1.14186	99.285
1.14401	160.874
1.14617	216.198
1.14832	268.152
1.15048	321.883
1.15263	395.385
1.15479	475.835
1.15694	552.654
1.15909	622.282
1.16125	679.51
1.1634	717.865
1.16556	743.379
1.16771	763.711
1.16987	776.36
1.17202	770.209
1.17418	744.927
1.17633	724.643
1.17848	692.394
1.18064	644.772
1.18279	599.088
1.18495	549.398
1.1871	488.668
1.18926	430.507
1.19141	376.118
1.19357	314.008
1.19572	251.45
1.19787	191.018
1.20003	131.827
1.20218	73.772
1.20434	21.0925
1.20649	-11.454
1.20865	-30.2765
1.2108	-51.931
1.21296	-65.3565
1.21511	-59.059
1.21726	-34.9595
1.21942	0
1.22157	-7.10332
1.22373	5.17737
1.22588	32.3051
1.22804	91.3307
1.23019	179.294
1.23235	274.891
1.2345	380.331
1.23665	505.655
1.23881	653.387
1.24096	830.835
1.24312	1034.32
1.24527	1260.87
1.24743	1500.58
1.24958	1754.19
1.25174	2040.76
1.25389	2356.36
1.25604	2680.49
1.2582	3018.24
1.26035	3372.57
1.26251	3741.68
1.26466	4135
1.26682	4540.58
1.26897	4964.19
1.27113	5386.69
1.27328	5820.59
1.27543	6269.18
1.27759	6723.69
1.27974	7178.71
1.2819	7626.42
1.28405	8055.26
1.28621	8460.09
1.28836	8849.27
1.29052	9228.07
1.29267	9584.08
1.29482	9904.42
1.29698	10201.4
1.29913	10485.2
1.30129	10755.2
1.30344	11000.2
1.3056	11210.4
1.30775	11391.3
1.30991	11539.3
1.31206	11660.2
1.31421	11762.1
1.31637	11846.3
1.31852	11911.7
1.32068	11937.9
1.32283	11911.5
1.32499	11836.1
1.32714	11721.9
1.3293	11576.8
1.33145	11398.8
1.3336	11212.8
1.33576	11034.5
1.33791	10832.8
1.34007	10589.9
1.34222	10298.1
1.34438	9986.67
1.34653	9663.78
1.34869	9329.48
1.35084	8988.27
1.35299	8634.48
1.35515	8260.61
1.3573	7870.29
1.35946	7484.51
1.36161	7107.74
1.36377	6737.89
1.36592	6365.08
1.36808	5980.42
1.37023	5588.71
1.37238	5184.19
1.37454	4793.55
1.37669	4421.95
1.37885	4054.56
1.381	3692.91
1.38316	3345.35
1.38531	3004.81
1.38747	2686.7
1.38962	2401.13
1.39177	2126.7
1.39393	1860.31
1.39608	1621.75
1.39824	1406.57
1.40039	1216.87
1.40255	1036.79
1.4047	857.479
1.40686	706.994
1.40901	579.219
1.41116	464.489
1.41332	349.578
1.41547	238.678
1.41763	140.687
1.41978	59.0707
1.42194	9.47738
1.42409	42.1287
1.42625	83.9074
1.4284	132.676
1.43055	177.183
1.43271	224.132
1.43486	269.428
1.43702	323.203
1.43917	375.801
1.44133	426.845
1.44348	483.174
1.44564	522.954
1.44779	566.338
1.44994	621.331
1.4521	663.086
1.45425	688.884
1.45641	707.061
1.45856	727.266
1.46072	745.279
1.46287	739.298
1.46503	700.745
1.46718	665.815
1.46933	627.056
1.47149	593.441
1.47364	558.525
1.4758	510.673
1.47795	450.649
1.48011	388.758
1.48226	325.356
1.48442	250.267
1.48657	188.255
1.48872	142.679
1.49088	95.3011
1.49303	43.7277
1.49519	-8.5816
1.49734	-41.98
1.4995	-55.6013
1.50165	-62.2556
1.50381	-65.644
1.50596	-63.9143
1.50812	-43.6557
1.51027	0
1.51242	-16.5398
1.51458	2.91942
1.51673	61.6386
1.51889	130.309
1.52104	209.453
1.5232	310.68
1.52535	420.576
1.52751	551.638
1.52966	711.298
1.53181	893.476
1.53397	1100.46
1.53612	1335.04
1.53828	1587.61
1.54043	1858.48
1.54259	2164.43
1.54474	2505.88
1.5469	2856.95
1.54905	3215.48
1.5512	3587.13
1.55336	3983.55
1.55551	4406.62
1.55767	4830.52
1.55982	5251.13
1.56198	5672.79
1.56413	6107.73
1.56629	6546.02
1.56844	6984.49
1.57059	7424.98
1.57275	7854
1.5749	8260
1.57706	8660.22
1.57921	9062.25
1.58137	9460.4
1.58352	9844.48
1.58568	10194.5
1.58783	10497.2
1.58998	10780.1
1.59214	11047.2
1.59429	11294.2
1.59645	11512.4
1.5986	11686.9
1.60076	11829.8
1.60291	11938.9
1.60507	12024.4
1.60722	12075.7
1.60937	12086.8
1.61153	12075.1
1.61368	12048.5
1.61584	11994.1
1.61799	11900.2
1.62015	11766.5
1.6223	11607.5
1.62446	11419.4
1.62661	11207.5
1.62876	10959.6
1.63092	10695.7
1.63307	10413.8
1.63523	10116.6
1.63738	9800.11
1.63954	9448.09
1.64169	9077.24
1.64385	8688.74
1.646	8293.41
1.64815	7903.63
1.65031	7511.14
1.65246	7109.36
1.65462	6705.04
1.65677	6310.15
1.65893	5920.59
1.66108	5548.27
1.66324	5185.47
1.66539	4827.52
1.66754	4463.96
1.6697	4092.91
1.67185	3728.99
1.67401	3380.1
1.67616	3039.82
1.67832	2713.78
1.68047	2413.19
1.68263	2126.42
1.68478	1869.28
1.68693	1621.14
1.68909	1378.02
1.69124	1155.74
1.6934	952.78
1.69555	773.374
1.69771	611.911
1.69986	472.196
1.70202	359.611
1.70417	274.766
1.70632	212.5
1.70848	161.86
1.71063	110.834
1.71279	65.1636
1.71494	29.7648
1.7171	0
1.71925	66.5493
1.72141	154.005
1.72356	237.444
1.72571	309.825
1.72787	370.115
1.73002	444.213
1.73218	532.73
1.73433	610.855
1.73649	667.921
1.73864	724.147
1.7408	784.43
1.74295	839.951
1.7451	881.31
1.74726	913.062
1.74941	926.481
1.75157	924.249
1.75372	903.776
1.75588	860.769
1.75803	814.879
1.76019	772.584
1.76234	740.031
1.76449	706.39
1.76665	664.456
1.7688	615.47
1.77096	556.445
1.77311	496.537
1.77527	444.812
1.77742	391.991
1.77958	340.942
1.78173	280.542
1.78388	206.293
1.78604	130.416
1.78819	66.9301
1.79035	11.3055
1.7925	-28.5692
1.79466	-55.6609
1.79681	-59.6866
1.79897	-40.2333
1.80112	0
1.80327	-30.8033
1.80543	-36.4196
1.80758	-17.0479
1.80974	21.6668
1.81189	91.6135
1.81405	194.81
1.8162	310.653
1.81836	448.856
1.82051	613.475
1.82266	801.226
1.82482	1007.46
1.82697	1225.33
1.82913	1469.69
1.83128	1741.88
1.83344	2033.13
1.83559	2356.9
1.83775	2695.42
1.8399	3042.65
1.84205	3409.86
1.84421	3775.82
1.84636	4136.17
1.84852	4500.37
1.85067	4881.86
1.85283	5270.86
1.85498	5667.53
1.85714	6076.81
1.85929	6487.31
1.86144	6897.63
1.8636	7304.02
1.86575	7704.33
1.86791	8090.21
1.87006	8460.01
1.87222	8823.63
1.87437	9169.44
1.87653	9498.15
1.87868	9801.45
1.88083	10065
1.88299	10295.6
1.88514	10508.5
1.8873	10698.7
1.88945	10861.9
1.89161	10986.2
1.89376	11070.6
1.89592	11137.8
1.89807	11189.3
1.90022	11197.4
1.90238	11167.8
1.90453	11111.9
1.90669	11027.9
1.90884	10911.9
1.911	10779.4
1.91315	10614.2
1.91531	10419
1.91746	10201.4
1.91961	9968.27
1.92177	9713.79
1.92392	9428.44
1.92608	9118.77
1.92823	8790.42
1.93039	8445.74
1.93254	8098.7
1.9347	7754.41
1.93685	7407.86
1.93901	7050.92
1.94116	6693.1
1.94331	6338.67
1.94547	5994.8
1.94762	5656.02
1.94978	5303.01
1.95193	4935.04
1.95409	4564.26
1.95624	4206.55
1.9584	3875.16
1.96055	3562.73
1.9627	3246.97
1.96486	2923.14
1.96701	2613.32
1.96917	2324.19
1.97132	2066.92
1.97348	1828.49
1.97563	1600.08
1.97779	1384.33
1.97994	1192.02
1.98209	1027.84
1.98425	869.379
1.9864	719.251
1.98856	590.135
1.99071	479.402
1.99287	382.975
1.99502	285.942
1.99718	203.652
1.99933	132.141
2.00148	77.9186
2.00364	33.1283
2.00579	0
2.00795	76.3257
2.0101	153.923
2.01226	234.155
2.01441	314.157
2.01657	401.898
2.01872	491.291
2.02087	562.859
2.02303	628.179
2.02518	691.196
2.02734	752.153
2.02949	804.496
2.03165	846.805
2.0338	887.1
2.03596	925.773
2.03811	962.017
2.04026	984.843
2.04242	993.948
2.04457	980.719
2.04673	962.551
2.04888	934.414
2.05104	903.265
2.05319	862.896
2.05535	800.931
2.0575	725.909
2.05965	649.155
2.06181	566.998
2.06396	480.408
2.06612	405.012
2.06827	330.652
2.07043	249.732
2.07258	172.687
2.07474	97.1253
2.07689	39.366
2.07904	-3.14633
2.0812	-50.6367
2.08335	-92.498
2.08551	-123.733
2.08766	-138.521
2.08982	-132.416
2.09197	-106.651
2.09413	-61.2907
2.09628	0
2.09843	-7.54445
2.10059	20.6171
2.10274	77.8777
2.1049	151.871
2.10705	233.892
2.10921	337.406
2.11136	467.898
2.11352	624.22
2.11567	814.978
2.11782	1026.04
2.11998	1257.8
2.12213	1527.5
2.12429	1828.36
2.12644	2144.11
2.1286	2469.24
2.13075	2794.73
2.13291	3131.4
2.13506	3503.32
2.13721	3900.36
2.13937	4303.45
2.14152	4711.47
2.14368	5112.79
2.14583	5498.67
2.14799	5880.74
2.15014	6264.12
2.1523	6658.4
2.15445	7069.75
2.1566	7473.03
2.15876	7853.21
2.16091	8201.56
2.16307	8535.69
2.16522	8864.68
2.16738	9179.42
2.16953	9475.89
2.17169	9746.19
2.17384	9982.64
2.17599	10192.5
2.17815	10374
2.1803	10538.5
2.18246	10683
2.18461	10796.7
2.18677	10885.6
2.18892	10931
2.19108	10927
2.19323	10895.7
2.19538	10856.5
2.19754	10804.8
2.19969	10720.8
2.20185	10605.1
2.204	10464.1
2.20616	10307.2
2.20831	10120.7
2.21047	9909.72
2.21262	9670.86
2.21477	9386.38
2.21693	9078.22
2.21908	8755.1
2.22124	8423.93
2.22339	8088.77
2.22555	7757.53
2.2277	7434.52
2.22986	7105.48
2.23201	6775.86
2.23416	6444.29
2.23632	6093.05
2.23847	5741.26
2.24063	5389.73
2.24278	5035.16
2.24494	4677.55
2.24709	4313.48
2.24925	3948.76
2.2514	3600.82
2.25355	3263.2
2.25571	2937.84
2.25786	2640.12
2.26002	2368.85
2.26217	2104.02
2.26433	1851.39
2.26648	1612.41
2.26864	1394.47
2.27079	1192.72
2.27294	995.773
2.2751	817.116
2.27725	655.761
2.27941	520.018
2.28156	402.97
2.28372	305.798
2.28587	226.263
2.28803	149.751
2.29018	60.8904
2.29233	3.77513
2.29449	57.228
2.29664	116.796
2.2988	180.397
2.30095	242.615
2.30311	307.169
2.30526	373.554
2.30742	439.613
2.30957	505.206
2.31172	560.216
2.31388	605.198
2.31603	645.306
2.31819	678.072
2.32034	710.405
2.3225	741.098
2.32465	761.764
2.32681	771.891
2.32896	752.713
2.33111	712.388
2.33327	674.88
2.33542	641.542
2.33758	598.637
2.33973	564.103
2.34189	527.548
2.34404	472.737
2.3462	412.047
2.34835	347.833
2.3505	276.753
2.35266	210.756
2.35481	145.254
2.35697	82.525
2.35912	26.2119
2.36128	-21.1792
2.36343	-66.2683
2.36559	-103.929
2.36774	-115.255
2.3699	-113.579
2.37205	-102.609
2.3742	-85.5068
2.37636	-55.2609
2.37851	0
2.38067	-26.1982
2.38282	-34.3664
2.38498	-39.4766
2.38713	-35.9108
2.38929	-2.30701
2.39144	57.8328
2.39359	140.31
2.39575	256.442
2.3979	399.368
2.40006	568.359
2.40221	771.492
2.40437	994.708
2.40652	1233.86
2.40868	1493.94
2.41083	1783.53
2.41298	2105.84
2.41514	2439.21
2.41729	2786.11
2.41945	3153.65
2.4216	3539.49
2.42376	3938.43
2.42591	4345.62
2.42807	4761.34
2.43022	5181.64
2.43237	5602.85
2.43453	6012.51
2.43668	6414.04
2.43884	6823.21
2.44099	7226.52
2.44315	7614.07
2.4453	7990.83
2.44746	8372.85
2.44961	8745.34
2.45176	9097.06
2.45392	9438.56
2.45607	9751.77
2.45823	10045.7
2.46038	10320
2.46254	10570.9
2.46469	10798.3
2.46685	11005
2.469	11183.1
2.47115	11328.3
2.47331	11433.1
2.47546	11497.9
2.47762	11533.6
2.47977	11547.2
2.48193	11533.5
2.48408	11490.1
2.48624	11417.9
2.48839	11319
2.49054	11188.4
2.4927	11032.9
2.49485	10844
2.49701	10628.8
2.49916	10373.3
2.50132	10079.6
2.50347	9773.59
2.50563	9463.89
2.50778	9149.18
2.50993	8823.24
2.51209	8482.42
2.51424	8122.26
2.5164	7745.22
2.51855	7357.33
2.52071	6960.17
2.52286	6568.89
2.52502	6169.59
2.52717	5768.15
2.52932	5368.99
2.53148	4978.47
2.53363	4606.5
2.53579	4245.42
2.53794	3888.32
2.5401	3535.29
2.54225	3206.58
2.54441	2895.86
2.54656	2603.19
2.54871	2317.61
2.55087	2030.81
2.55302	1754.6
2.55518	1509.54
2.55733	1294.89
2.55949	1098.27
2.56164	919.81
2.5638	761.566
2.56595	615.654
2.5681	471.721
2.57026	353.544
2.57241	262.236
2.57457	182.851
2.57672	108.445
2.57888	47.0642
2.58103	0
2.58319	85.9412
2.58534	196.225
2.58749	290.317
2.58965	364.829
2.5918	429.393
2.59396	503.13
2.59611	576.324
2.59827	638.981
2.60042	698.214
2.60258	742.664
2.60473	787.776
2.60688	843.402
2.60904	889.459
2.61119	926.17
2.61335	958.517
2.6155	980.584
2.61766	985.077
2.61981	986.572
2.62197	974.954
2.62412	946.43
2.62627	905.642
2.62843	853.424
2.63058	804.726
2.63274	747.516
2.63489	678.974
2.63705	607.224
2.6392	531.326
2.64136	456.542
2.64351	380.137
2.64566	300.22
2.64782	226.983
2.64997	156.793
2.65213	93.6339
2.65428	40.2031
2.65644	-3.48372
2.65859	-29.0135
2.66075	-35.8354
2.6629	-33.7322
2.66505	0
2.66721	-20.1296
2.66936	-34.5662
2.67152	-49.3827
2.67367	-46.1283
2.67583	-13.2409
2.67798	33.2425
2.68014	95.42
2.68229	169.471
2.68444	262.115
2.6866	378.99
2.68875	534.467
2.69091	719.372
2.69306	927.225
2.69522	1152.07
2.69737	1383.53
2.69953	1623.51
2.70168	1882.52
2.70383	2162.5
2.70599	2456.05
2.70814	2765.17
2.7103	3093.38
2.71245	3439.29
2.71461	3801.47
2.71676	4167.61
2.71892	4535.83
2.72107	4899.79
2.72322	5265.25
2.72538	5639.77
2.72753	6031.68
2.72969	6435.1
2.73184	6846.87
2.734	7257.94
2.73615	7645.65
2.73831	8005.83
2.74046	8349.35
2.74261	8676.26
2.74477	8987.21
2.74692	9275.97
2.74908	9541.42
2.75123	9781.42
2.75339	10009.5
2.75554	10236.2
2.7577	10437
2.75985	10608.9
2.762	10743.3
2.76416	10837.9
2.76631	10896.4
2.76847	10917
2.77062	10906.6
2.77278	10863.4
2.77493	10804.8
2.77709	10731.2
2.77924	10635.4
2.78139	10513.4
2.78355	10358.9
2.7857	10169
2.78786	9970.4
2.79001	9758.01
2.79217	9527.53
2.79432	9274.12
2.79648	8996.35
2.79863	8702.33
2.80079	8388.22
2.80294	8064.91
2.80509	7724.28
2.80725	7385.78
2.8094	7045.78
2.81156	6691.49
2.81371	6326.14
2.81587	5952.93
2.81802	5581.27
2.82018	5202.38
2.82233	4838.02
2.82448	4489.48
2.82664	4156.89
2.82879	3835.57
2.83095	3509.76
2.8331	3190.17
2.83526	2893.74
2.83741	2613.16
2.83957	2344.9
2.84172	2088.26
2.84387	1848.72
2.84603	1634.17
2.84818	1430.39
2.85034	1218.25
2.85249	1023.6
2.85465	860.674
2.8568	720.765
2.85896	596.828
2.86111	496.222
2.86326	413.647
2.86542	325.93
2.86757	223.855
2.86973	135.394
2.87188	77.6815
2.87404	26.926
2.87619	49.336
2.87835	113.49
2.8805	165.987
2.88265	215.515
2.88481	271.677
2.88696	329.005
2.88912	398.453
2.89127	474.122
2.89343	538.258
2.89558	595.603
2.89774	639.876
2.89989	678.133
2.90204	706.355
2.9042	723.996
2.90635	724.423
2.90851	725.109
2.91066	729.523
2.91282	706.851
2.91497	660.094
2.91713	603.669
2.91928	540.977
2.92143	471.817
2.92359	408.967
2.92574	350.276
2.9279	290.887
2.93005	228.552
2.93221	157.51
2.93436	94.5498
2.93652	37.1321
2.93867	-17.6046
2.94082	-73.5243
2.94298	-123.453
2.94513	-152.139
2.94729	-156.335
2.94944	-139.882
2.9516	-117.94
2.95375	-93.8946
2.95591	-59.0563
2.95806	0
2.96021	80.8443
2.96237	175.846
2.96452	277.164
2.96668	395.864
2.96883	543.519
2.97099	720.985
2.97314	925.906
2.9753	1159.63
2.97745	1415.21
2.9796	1693
2.98176	1985.74
2.98391	2292.71
2.98607	2620.12
2.98822	2972.38

## Sheet: Fig. 3e
Fig. 3e
EDR 1.0 (Exp)		EDR 1.0 (Fit_1)		EDR 1.0 (Fit_2)		EDR 0.69 (Exp)		EDR 0.69 (Fit_1)		EDR 0.69 (Fit_2)		EDR 0.44 (Exp)		EDR 0.44 (Fit_1)		EDR 0.44 (Fit_2)		EDR 0.44 (Fit_3)		EDR 0.3 (Exp)		EDR 0.3 (Fit_1)		EDR 0.3 (Fit_2)
time (s)	r	time (s)	r	time (s)	r	time (s)	r	time (s)	r	time (s)	r	time (s)	r	time (s)	r	time (s)	r	time (s)	r	time (s)	r	time (s)	r	time (s)	r
0	0.0436	0	0.03529	14.3	0.19658	0	0.03512	0	0.02916	13.94	0.09721	0	0.04795	0	0.04871	8	0.04702	24	0.07565	0	0.07502	0	0.07671	47.5	0.07958
0.65	0.0458	0.01366	0.03547	14.3111	0.19661	0.82	0.03509	0.01313	0.02922	13.9581	0.09732	1	0.05026	0.00701	0.04871	8.01502	0.04704	24.015	0.07568	2.5	0.07861	0.04505	0.07672	47.55	0.07961
1.3	0.05217	0.02733	0.03565	14.3221	0.19665	1.64	0.03825	0.02627	0.02928	13.9761	0.09742	2	0.04829	0.01401	0.04871	8.03003	0.04706	24.03	0.07571	5	0.07727	0.09009	0.07672	47.6001	0.07964
1.95	0.05949	0.04099	0.03583	14.3332	0.19668	2.46	0.0393	0.0394	0.02934	13.9942	0.09753	3	0.049	0.02102	0.04871	8.04505	0.04709	24.045	0.07574	7.5	0.07745	0.13514	0.07673	47.6501	0.07966
2.6	0.06533	0.05465	0.03601	14.3442	0.19672	3.28	0.04146	0.05253	0.0294	14.0122	0.09764	4	0.04851	0.02803	0.04871	8.06006	0.04711	24.0601	0.07578	10	0.07717	0.18018	0.07673	47.7002	0.07969
3.25	0.07652	0.06832	0.03619	14.3553	0.19675	4.1	0.04631	0.06567	0.02946	14.0303	0.09775	5	0.04942	0.03504	0.04871	8.07508	0.04713	24.0751	0.07581	12.5	0.07932	0.22523	0.07674	47.7503	0.07972
3.9	0.0817	0.08198	0.03637	14.3664	0.19678	4.92	0.05072	0.0788	0.02952	14.0483	0.09785	6	0.04907	0.04204	0.04871	8.09009	0.04716	24.0901	0.07584	15	0.07929	0.27027	0.07674	47.8003	0.07975
4.55	0.09235	0.09565	0.03655	14.3774	0.19682	5.74	0.05338	0.09193	0.02958	14.0664	0.09796	7	0.04933	0.04905	0.04871	8.10511	0.04718	24.1051	0.07587	17.5	0.07756	0.31532	0.07674	47.8503	0.07978
5.2	0.09903	0.10931	0.03673	14.3885	0.19685	6.56	0.05513	0.10507	0.02964	14.0845	0.09807	8	0.04871	0.05606	0.04871	8.12012	0.0472	24.1201	0.0759	20	0.07787	0.36036	0.07675	47.9004	0.0798
5.85	0.11154	0.12297	0.03691	14.3995	0.19689	7.38	0.06067	0.1182	0.0297	14.1025	0.09818	9	0.05004	0.06306	0.04871	8.13514	0.04722	24.1351	0.07594	22.5	0.07821	0.40541	0.07675	47.9504	0.07983
6.5	0.11722	0.13664	0.03709	14.4106	0.19692	8.2	0.06238	0.13133	0.02976	14.1206	0.09828	10	0.05154	0.07007	0.04871	8.15015	0.04725	24.1502	0.07597	25	0.0798	0.45045	0.07676	48.0005	0.07986
7.15	0.13292	0.1503	0.03727	14.4217	0.19696	9.02	0.0715	0.14446	0.02982	14.1386	0.09839	11	0.05158	0.07708	0.04871	8.16517	0.04727	24.1652	0.076	27.5	0.08138	0.4955	0.07676	48.0506	0.07989
7.8	0.14333	0.16396	0.03745	14.4327	0.19699	9.84	0.07891	0.1576	0.02989	14.1567	0.0985	12	0.05295	0.08408	0.04871	8.18018	0.04729	24.1802	0.07603	30	0.07716	0.54054	0.07677	48.1006	0.07992
8.45	0.14797	0.17763	0.03763	14.4438	0.19703	10.66	0.08174	0.17073	0.02995	14.1747	0.09861	13	0.05399	0.09109	0.04871	8.1952	0.04732	24.1952	0.07606	32.5	0.07999	0.58559	0.07677	48.1506	0.07994
9.1	0.16266	0.19129	0.03781	14.4549	0.19706	11.48	0.08556	0.18386	0.03001	14.1928	0.09871	14	0.05552	0.0981	0.04871	8.21021	0.04734	24.2102	0.0761	35	0.0771	0.63063	0.07677	48.2007	0.07997
9.75	0.15801	0.20495	0.03799	14.4659	0.1971	12.3	0.08747	0.197	0.03007	14.2109	0.09882	15	0.0547	0.10511	0.04872	8.22523	0.04736	24.2252	0.07613	37.5	0.08023	0.67568	0.07678	48.2507	0.08
10.4	0.16461	0.21862	0.03817	14.477	0.19713	13.12	0.08885	0.21013	0.03013	14.2289	0.09893	16	0.05764	0.11211	0.04872	8.24024	0.04739	24.2402	0.07616	40	0.08151	0.72072	0.07678	48.3008	0.08003
11.05	0.18993	0.23228	0.03835	14.488	0.19716	13.94	0.09696	0.22326	0.03019	14.247	0.09904	17	0.05893	0.11912	0.04872	8.25526	0.04741	24.2553	0.07619	42.5	0.0807	0.76577	0.07679	48.3509	0.08006
11.7	0.19202	0.24595	0.03853	14.4991	0.1972	14.76	0.10763	0.2364	0.03025	14.2651	0.09914	18	0.06108	0.12613	0.04872	8.27027	0.04743	24.2703	0.07623	45	0.08237	0.81081	0.07679	48.4009	0.08008
12.35	0.20089	0.25961	0.03871	14.5102	0.19723	15.58	0.11116	0.24953	0.03031	14.2831	0.09925	19	0.06348	0.13313	0.04872	8.28529	0.04745	24.2853	0.07626	47.5	0.07982	0.85586	0.07679	48.4509	0.08011
13	0.19983	0.27327	0.03889	14.5212	0.19727	16.4	0.11643	0.26266	0.03037	14.3012	0.09936	20	0.06501	0.14014	0.04872	8.3003	0.04748	24.3003	0.07629	50	0.08348	0.9009	0.0768	48.501	0.08014
13.65	0.21349	0.28694	0.03906	14.5323	0.1973	17.22	0.11625	0.2758	0.03043	14.3192	0.09947	21	0.06925	0.14715	0.04872	8.31532	0.0475	24.3153	0.07632	52.5	0.08366	0.94595	0.0768	48.551	0.08017
14.3	0.19606	0.3006	0.03924	14.5433	0.19734	18.04	0.12158	0.28893	0.03049	14.3373	0.09958	22	0.07057	0.15415	0.04872	8.33033	0.04752	24.3303	0.07635	55	0.08297	0.99099	0.07681	48.6011	0.0802
14.95	0.20005	0.31426	0.03942	14.5544	0.19737	18.86	0.1249	0.30206	0.03055	14.3553	0.09968	23	0.07121	0.16116	0.04872	8.34535	0.04755	24.3453	0.07639	57.5	0.08419	1.03604	0.07681	48.6512	0.08022
15.6	0.19493	0.32793	0.0396	14.5655	0.19741	19.68	0.12537	0.3152	0.03061	14.3734	0.09979	24	0.07324	0.16817	0.04872	8.36036	0.04757	24.3604	0.07642	60	0.08476	1.08108	0.07682	48.7012	0.08025
16.25	0.20199	0.34159	0.03978	14.5765	0.19744	20.5	0.13364	0.32833	0.03068	14.3915	0.0999	25	0.08008	0.17518	0.04872	8.37538	0.04759	24.3754	0.07645	62.5	0.0871	1.12613	0.07682	48.7512	0.08028
16.9	0.20527	0.35526	0.03996	14.5876	0.19748	21.32	0.13939	0.34146	0.03074	14.4095	0.10001	26	0.082	0.18218	0.04872	8.39039	0.04762	24.3904	0.07648	65	0.0899	1.17117	0.07682	48.8013	0.08031
17.55	0.20694	0.36892	0.04014	14.5986	0.19751	22.14	0.14358	0.35459	0.0308	14.4276	0.10011	27	0.0765	0.18919	0.04872	8.40541	0.04764	24.4054	0.07651	67.5	0.09141	1.21622	0.07683	48.8513	0.08034
18.2	0.20644	0.38258	0.04032	14.6097	0.19754	22.96	0.14811	0.36773	0.03086	14.4456	0.10022	28	0.08462	0.1962	0.04872	8.42042	0.04766	24.4204	0.07655	70	0.08844	1.26126	0.07683	48.9014	0.08036
18.85	0.20893	0.39625	0.0405	14.6208	0.19758	23.78	0.15263	0.38086	0.03092	14.4637	0.10033	29	0.08713	0.2032	0.04872	8.43544	0.04768	24.4354	0.07658	72.5	0.09294	1.30631	0.07684	48.9515	0.08039
19.5	0.2094	0.40991	0.04068	14.6318	0.19761	24.6	0.15958	0.39399	0.03098	14.4817	0.10044	30	0.09409	0.21021	0.04872	8.45045	0.04771	24.4505	0.07661	75	0.09288	1.35135	0.07684	49.0015	0.08042
20.15	0.22223	0.42357	0.04086	14.6429	0.19765	25.42	0.16734	0.40713	0.03104	14.4998	0.10054	31	0.08755	0.21722	0.04872	8.46547	0.04773	24.4655	0.07664	77.5	0.10096	1.3964	0.07685	49.0515	0.08045
20.8	0.22367	0.43724	0.04104	14.654	0.19768	26.24	0.1712	0.42026	0.0311	14.5179	0.10065	32	0.09122	0.22422	0.04872	8.48048	0.04775	24.4805	0.07667	80	0.10135	1.44144	0.07685	49.1016	0.08048
21.45	0.22551	0.4509	0.04122	14.665	0.19772	27.06	0.17437	0.43339	0.03116	14.5359	0.10076	33	0.09332	0.23123	0.04873	8.4955	0.04778	24.4955	0.07671	82.5	0.09915	1.48649	0.07685	49.1516	0.0805
22.1	0.21883	0.46456	0.0414	14.6761	0.19775	27.88	0.18118	0.44653	0.03122	14.554	0.10087	34	0.09792	0.23824	0.04873	8.51051	0.0478	24.5105	0.07674	85	0.09798	1.53153	0.07686	49.2017	0.08053
22.75	0.22654	0.47823	0.04158	14.6871	0.19779	28.7	0.18388	0.45966	0.03128	14.572	0.10097	35	0.1043	0.24525	0.04873	8.52553	0.04782	24.5255	0.07677	87.5	0.10125	1.57658	0.07686	49.2518	0.08056
23.4	0.22489	0.49189	0.04176	14.6982	0.19782	29.52	0.19089	0.47279	0.03134	14.5901	0.10108	36	0.10117	0.25225	0.04873	8.54054	0.04785	24.5405	0.0768	90	0.10566	1.62162	0.07687	49.3018	0.08059
24.05	0.22757	0.50556	0.04194	14.7093	0.19786	30.34	0.19262	0.48593	0.0314	14.6082	0.10119	37	0.10342	0.25926	0.04873	8.55556	0.04787	24.5556	0.07683	92.5	0.10267	1.66667	0.07687	49.3518	0.08062
24.7	0.22507	0.51922	0.04212	14.7203	0.19789	31.16	0.19886	0.49906	0.03147	14.6262	0.1013	38	0.10367	0.26627	0.04873	8.57057	0.04789	24.5706	0.07687	95	0.1041	1.71171	0.07688	49.4019	0.08064
25.35	0.2249	0.53288	0.0423	14.7314	0.19793	31.98	0.21433	0.51219	0.03153	14.6443	0.1014	39	0.10611	0.27327	0.04873	8.58559	0.04791	24.5856	0.0769	97.5	0.11053	1.75676	0.07688	49.4519	0.08067
		0.54655	0.04248	14.7424	0.19796			0.52533	0.03159	14.6623	0.10151			0.28028	0.04873	8.6006	0.04794	24.6006	0.07693			1.8018	0.07688	49.502	0.0807
		0.56021	0.04266	14.7535	0.19799			0.53846	0.03165	14.6804	0.10162			0.28729	0.04873	8.61562	0.04796	24.6156	0.07696			1.84685	0.07689	49.5521	0.08073
		0.57387	0.04284	14.7646	0.19803			0.55159	0.03171	14.6984	0.10173			0.29429	0.04873	8.63063	0.04798	24.6306	0.07699			1.89189	0.07689	49.6021	0.08076
		0.58754	0.04302	14.7756	0.19806			0.56472	0.03177	14.7165	0.10183			0.3013	0.04873	8.64565	0.04801	24.6456	0.07703			1.93694	0.0769	49.6521	0.08078
		0.6012	0.0432	14.7867	0.1981			0.57786	0.03183	14.7346	0.10194			0.30831	0.04873	8.66066	0.04803	24.6607	0.07706			1.98198	0.0769	49.7022	0.08081
		0.61486	0.04338	14.7978	0.19813			0.59099	0.03189	14.7526	0.10205			0.31532	0.04873	8.67568	0.04805	24.6757	0.07709			2.02703	0.07691	49.7522	0.08084
		0.62853	0.04356	14.8088	0.19817			0.60412	0.03195	14.7707	0.10216			0.32232	0.04873	8.69069	0.04808	24.6907	0.07712			2.07207	0.07691	49.8023	0.08087
		0.64219	0.04374	14.8199	0.1982			0.61726	0.03201	14.7887	0.10226			0.32933	0.04873	8.70571	0.0481	24.7057	0.07715			2.11712	0.07691	49.8524	0.0809
		0.65586	0.04392	14.8309	0.19824			0.63039	0.03207	14.8068	0.10237			0.33634	0.04873	8.72072	0.04812	24.7207	0.07719			2.16216	0.07692	49.9024	0.08093
		0.66952	0.04409	14.842	0.19827			0.64352	0.03213	14.8248	0.10248			0.34334	0.04873	8.73574	0.04815	24.7357	0.07722			2.20721	0.07692	49.9524	0.08095
		0.68318	0.04427	14.853	0.19831			0.65666	0.0322	14.8429	0.10259			0.35035	0.04873	8.75075	0.04817	24.7508	0.07725			2.25225	0.07693	50.0025	0.08098
		0.69685	0.04445	14.8641	0.19834			0.66979	0.03226	14.861	0.1027			0.35736	0.04873	8.76577	0.04819	24.7658	0.07728			2.2973	0.07693	50.0525	0.08101
		0.71051	0.04463	14.8752	0.19837			0.68292	0.03232	14.879	0.1028			0.36436	0.04874	8.78078	0.04821	24.7808	0.07731			2.34234	0.07694	50.1026	0.08104
		0.72417	0.04481	14.8862	0.19841			0.69606	0.03238	14.8971	0.10291			0.37137	0.04874	8.7958	0.04824	24.7958	0.07735			2.38739	0.07694	50.1527	0.08107
		0.73784	0.04499	14.8973	0.19844			0.70919	0.03244	14.9151	0.10302			0.37838	0.04874	8.81081	0.04826	24.8108	0.07738			2.43243	0.07694	50.2027	0.08109
		0.7515	0.04517	14.9084	0.19848			0.72232	0.0325	14.9332	0.10313			0.38539	0.04874	8.82583	0.04828	24.8258	0.07741			2.47748	0.07695	50.2527	0.08112
		0.76517	0.04535	14.9194	0.19851			0.73546	0.03256	14.9512	0.10323			0.39239	0.04874	8.84084	0.04831	24.8408	0.07744			2.52252	0.07695	50.3028	0.08115
		0.77883	0.04553	14.9305	0.19855			0.74859	0.03262	14.9693	0.10334			0.3994	0.04874	8.85586	0.04833	24.8559	0.07747			2.56757	0.07696	50.3528	0.08118
		0.79249	0.04571	14.9415	0.19858			0.76172	0.03268	14.9874	0.10345			0.40641	0.04874	8.87087	0.04835	24.8709	0.07751			2.61261	0.07696	50.4029	0.08121
		0.80616	0.04589	14.9526	0.19862			0.77485	0.03274	15.0054	0.10356			0.41341	0.04874	8.88589	0.04838	24.8859	0.07754			2.65766	0.07697	50.453	0.08123
		0.81982	0.04607	14.9637	0.19865			0.78799	0.0328	15.0235	0.10366			0.42042	0.04874	8.9009	0.0484	24.9009	0.07757			2.7027	0.07697	50.503	0.08126
		0.83348	0.04625	14.9747	0.19869			0.80112	0.03286	15.0415	0.10377			0.42743	0.04874	8.91592	0.04842	24.9159	0.0776			2.74775	0.07697	50.553	0.08129
		0.84715	0.04643	14.9858	0.19872			0.81425	0.03292	15.0596	0.10388			0.43443	0.04874	8.93093	0.04844	24.9309	0.07763			2.79279	0.07698	50.6031	0.08132
		0.86081	0.04661	14.9969	0.19876			0.82739	0.03299	15.0777	0.10399			0.44144	0.04874	8.94595	0.04847	24.9459	0.07767			2.83784	0.07698	50.6531	0.08135
		0.87447	0.04679	15.0079	0.19879			0.84052	0.03305	15.0957	0.10409			0.44845	0.04874	8.96096	0.04849	24.961	0.0777			2.88288	0.07699	50.7032	0.08137
		0.88814	0.04697	15.019	0.19882			0.85365	0.03311	15.1138	0.1042			0.45546	0.04874	8.97598	0.04851	24.976	0.07773			2.92793	0.07699	50.7533	0.0814
		0.9018	0.04715	15.03	0.19886			0.86679	0.03317	15.1318	0.10431			0.46246	0.04874	8.99099	0.04854	24.991	0.07776			2.97297	0.077	50.8033	0.08143
		0.91547	0.04733	15.0411	0.19889			0.87992	0.03323	15.1499	0.10442			0.46947	0.04874	9.00601	0.04856	25.006	0.07779			3.01802	0.077	50.8533	0.08146
		0.92913	0.04751	15.0521	0.19893			0.89305	0.03329	15.1679	0.10452			0.47648	0.04874	9.02102	0.04858	25.021	0.07783			3.06306	0.077	50.9034	0.08149
		0.94279	0.04769	15.0632	0.19896			0.90619	0.03335	15.186	0.10463			0.48348	0.04874	9.03604	0.04861	25.036	0.07786			3.10811	0.07701	50.9534	0.08151
		0.95646	0.04787	15.0743	0.199			0.91932	0.03341	15.2041	0.10474			0.49049	0.04875	9.05105	0.04863	25.0511	0.07789			3.15315	0.07701	51.0035	0.08154
		0.97012	0.04805	15.0853	0.19903			0.93245	0.03347	15.2221	0.10485			0.4975	0.04875	9.06607	0.04865	25.0661	0.07792			3.1982	0.07702	51.0536	0.08157
		0.98378	0.04823	15.0964	0.19907			0.94559	0.03353	15.2402	0.10495			0.5045	0.04875	9.08108	0.04867	25.0811	0.07795			3.24324	0.07702	51.1036	0.0816
		0.99745	0.04841	15.1075	0.1991			0.95872	0.03359	15.2582	0.10506			0.51151	0.04875	9.0961	0.0487	25.0961	0.07799			3.28829	0.07702	51.1536	0.08163
		1.01111	0.04859	15.1185	0.19914			0.97185	0.03365	15.2763	0.10517			0.51852	0.04875	9.11111	0.04872	25.1111	0.07802			3.33333	0.07703	51.2037	0.08165
		1.02477	0.04877	15.1296	0.19917			0.98498	0.03371	15.2943	0.10528			0.52553	0.04875	9.12613	0.04874	25.1261	0.07805			3.37838	0.07703	51.2537	0.08168
		1.03844	0.04894	15.1406	0.1992			0.99812	0.03378	15.3124	0.10539			0.53253	0.04875	9.14114	0.04877	25.1411	0.07808			3.42342	0.07704	51.3038	0.08171
		1.0521	0.04912	15.1517	0.19924			1.01125	0.03384	15.3305	0.10549			0.53954	0.04875	9.15616	0.04879	25.1562	0.07811			3.46847	0.07704	51.3539	0.08174
		1.06577	0.0493	15.1628	0.19927			1.02438	0.0339	15.3485	0.1056			0.54655	0.04875	9.17117	0.04881	25.1712	0.07815			3.51351	0.07705	51.4039	0.08177
		1.07943	0.04948	15.1738	0.19931			1.03752	0.03396	15.3666	0.10571			0.55355	0.04875	9.18619	0.04884	25.1862	0.07818			3.55856	0.07705	51.4539	0.08179
		1.09309	0.04966	15.1849	0.19934			1.05065	0.03402	15.3846	0.10582			0.56056	0.04875	9.2012	0.04886	25.2012	0.07821			3.6036	0.07705	51.504	0.08182
		1.10676	0.04984	15.1959	0.19938			1.06378	0.03408	15.4027	0.10592			0.56757	0.04875	9.21622	0.04888	25.2162	0.07824			3.64865	0.07706	51.554	0.08185
		1.12042	0.05002	15.207	0.19941			1.07692	0.03414	15.4208	0.10603			0.57457	0.04875	9.23123	0.0489	25.2312	0.07827			3.69369	0.07706	51.6041	0.08188
		1.13408	0.0502	15.2181	0.19945			1.09005	0.0342	15.4388	0.10614			0.58158	0.04875	9.24625	0.04893	25.2462	0.07831			3.73874	0.07707	51.6542	0.08191
		1.14775	0.05038	15.2291	0.19948			1.10318	0.03426	15.4569	0.10625			0.58859	0.04875	9.26126	0.04895	25.2613	0.07834			3.78378	0.07707	51.7042	0.08193
		1.16141	0.05056	15.2402	0.19952			1.11632	0.03432	15.4749	0.10635			0.5956	0.04875	9.27628	0.04897	25.2763	0.07837			3.82883	0.07708	51.7542	0.08196
		1.17508	0.05074	15.2513	0.19955			1.12945	0.03438	15.493	0.10646			0.6026	0.04875	9.29129	0.049	25.2913	0.0784			3.87387	0.07708	51.8043	0.08199
		1.18874	0.05092	15.2623	0.19958			1.14258	0.03444	15.511	0.10657			0.60961	0.04875	9.30631	0.04902	25.3063	0.07844			3.91892	0.07708	51.8543	0.08202
		1.2024	0.0511	15.2734	0.19962			1.15572	0.0345	15.5291	0.10668			0.61662	0.04876	9.32132	0.04904	25.3213	0.07847			3.96396	0.07709	51.9044	0.08205
		1.21607	0.05128	15.2844	0.19965			1.16885	0.03457	15.5472	0.10678			0.62362	0.04876	9.33634	0.04907	25.3363	0.0785			4.00901	0.07709	51.9545	0.08207
		1.22973	0.05146	15.2955	0.19969			1.18198	0.03463	15.5652	0.10689			0.63063	0.04876	9.35135	0.04909	25.3514	0.07853			4.05405	0.0771	52.0045	0.0821
		1.24339	0.05164	15.3066	0.19972			1.19512	0.03469	15.5833	0.107			0.63764	0.04876	9.36637	0.04911	25.3664	0.07856			4.0991	0.0771	52.0545	0.08213
		1.25706	0.05182	15.3176	0.19976			1.20825	0.03475	15.6013	0.10711			0.64464	0.04876	9.38138	0.04913	25.3814	0.0786			4.14414	0.07711	52.1046	0.08216
		1.27072	0.052	15.3287	0.19979			1.22138	0.03481	15.6194	0.10721			0.65165	0.04876	9.3964	0.04916	25.3964	0.07863			4.18919	0.07711	52.1546	0.08219
		1.28438	0.05218	15.3397	0.19983			1.23451	0.03487	15.6375	0.10732			0.65866	0.04876	9.41141	0.04918	25.4114	0.07866			4.23423	0.07711	52.2047	0.08221
		1.29805	0.05236	15.3508	0.19986			1.24765	0.03493	15.6555	0.10743			0.66567	0.04876	9.42643	0.0492	25.4264	0.07869			4.27928	0.07712	52.2548	0.08224
		1.31171	0.05254	15.3619	0.1999			1.26078	0.03499	15.6736	0.10754			0.67267	0.04876	9.44144	0.04923	25.4414	0.07872			4.32432	0.07712	52.3048	0.08227
		1.32538	0.05272	15.3729	0.19993			1.27391	0.03505	15.6916	0.10764			0.67968	0.04876	9.45646	0.04925	25.4565	0.07876			4.36937	0.07713	52.3548	0.0823
		1.33904	0.0529	15.384	0.19997			1.28705	0.03511	15.7097	0.10775			0.68669	0.04876	9.47147	0.04927	25.4715	0.07879			4.41441	0.07713	52.4049	0.08233
		1.3527	0.05308	15.395	0.2			1.30018	0.03517	15.7278	0.10786			0.69369	0.04876	9.48649	0.0493	25.4865	0.07882			4.45946	0.07714	52.4549	0.08235
		1.36637	0.05326	15.4061	0.20003			1.31331	0.03523	15.7458	0.10797			0.7007	0.04876	9.5015	0.04932	25.5015	0.07885			4.5045	0.07714	52.505	0.08238
		1.38003	0.05344	15.4172	0.20007			1.32645	0.0353	15.7639	0.10808			0.70771	0.04876	9.51652	0.04934	25.5165	0.07888			4.54955	0.07714	52.5551	0.08241
		1.39369	0.05362	15.4282	0.2001			1.33958	0.03536	15.7819	0.10818			0.71471	0.04876	9.53153	0.04936	25.5315	0.07892			4.59459	0.07715	52.6051	0.08244
		1.40736	0.05379	15.4393	0.20014			1.35271	0.03542	15.8	0.10829			0.72172	0.04876	9.54655	0.04939	25.5465	0.07895			4.63964	0.07715	52.6552	0.08247
		1.42102	0.05397	15.4504	0.20017			1.36585	0.03548	15.818	0.1084			0.72873	0.04876	9.56156	0.04941	25.5616	0.07898			4.68468	0.07716	52.7052	0.08249
		1.43468	0.05415	15.4614	0.20021			1.37898	0.03554	15.8361	0.10851			0.73574	0.04876	9.57658	0.04943	25.5766	0.07901			4.72973	0.07716	52.7553	0.08252
		1.44835	0.05433	15.4725	0.20024			1.39211	0.0356	15.8542	0.10861			0.74274	0.04877	9.59159	0.04946	25.5916	0.07904			4.77477	0.07717	52.8053	0.08255
		1.46201	0.05451	15.4835	0.20028			1.40525	0.03566	15.8722	0.10872			0.74975	0.04877	9.60661	0.04948	25.6066	0.07908			4.81982	0.07717	52.8554	0.08258
		1.47568	0.05469	15.4946	0.20031			1.41838	0.03572	15.8903	0.10883			0.75676	0.04877	9.62162	0.0495	25.6216	0.07911			4.86486	0.07717	52.9054	0.08261
		1.48934	0.05487	15.5057	0.20035			1.43151	0.03578	15.9083	0.10894			0.76376	0.04877	9.63664	0.04953	25.6366	0.07914			4.90991	0.07718	52.9555	0.08264
		1.503	0.05505	15.5167	0.20038			1.44464	0.03584	15.9264	0.10904			0.77077	0.04877	9.65165	0.04955	25.6517	0.07917			4.95495	0.07718	53.0055	0.08266
		1.51667	0.05523	15.5278	0.20041			1.45778	0.0359	15.9444	0.10915			0.77778	0.04877	9.66667	0.04957	25.6667	0.0792			5	0.07719	53.0556	0.08269
		1.53033	0.05541	15.5388	0.20045			1.47091	0.03596	15.9625	0.10926			0.78478	0.04877	9.68168	0.04959	25.6817	0.07924			5.04505	0.07719	53.1056	0.08272
		1.54399	0.05559	15.5499	0.20048			1.48404	0.03602	15.9806	0.10937			0.79179	0.04877	9.6967	0.04962	25.6967	0.07927			5.09009	0.0772	53.1557	0.08275
		1.55766	0.05577	15.561	0.20052			1.49718	0.03609	15.9986	0.10947			0.7988	0.04877	9.71171	0.04964	25.7117	0.0793			5.13514	0.0772	53.2057	0.08278
		1.57132	0.05595	15.572	0.20055			1.51031	0.03615	16.0167	0.10958			0.80581	0.04877	9.72673	0.04966	25.7267	0.07933			5.18018	0.0772	53.2558	0.0828
		1.58498	0.05613	15.5831	0.20059			1.52344	0.03621	16.0347	0.10969			0.81281	0.04877	9.74174	0.04969	25.7417	0.07936			5.22523	0.07721	53.3058	0.08283
		1.59865	0.05631	15.5941	0.20062			1.53658	0.03627	16.0528	0.1098			0.81982	0.04877	9.75676	0.04971	25.7568	0.0794			5.27027	0.07721	53.3559	0.08286
		1.61231	0.05649	15.6052	0.20066			1.54971	0.03633	16.0709	0.1099			0.82683	0.04877	9.77177	0.04973	25.7718	0.07943			5.31532	0.07722	53.4059	0.08289
		1.62598	0.05667	15.6163	0.20069			1.56284	0.03639	16.0889	0.11001			0.83383	0.04877	9.78679	0.04976	25.7868	0.07946			5.36036	0.07722	53.456	0.08292
		1.63964	0.05685	15.6273	0.20073			1.57598	0.03645	16.107	0.11012			0.84084	0.04877	9.8018	0.04978	25.8018	0.07949			5.40541	0.07723	53.506	0.08294
		1.6533	0.05703	15.6384	0.20076			1.58911	0.03651	16.125	0.11023			0.84785	0.04877	9.81682	0.0498	25.8168	0.07952			5.45045	0.07723	53.5561	0.08297
		1.66697	0.05721	15.6494	0.20079			1.60224	0.03657	16.1431	0.11033			0.85485	0.04877	9.83183	0.04983	25.8318	0.07956			5.4955	0.07723	53.6061	0.083
		1.68063	0.05739	15.6605	0.20083			1.61538	0.03663	16.1611	0.11044			0.86186	0.04877	9.84685	0.04985	25.8468	0.07959			5.54054	0.07724	53.6562	0.08303
		1.69429	0.05757	15.6716	0.20086			1.62851	0.03669	16.1792	0.11055			0.86887	0.04877	9.86186	0.04987	25.8619	0.07962			5.58559	0.07724	53.7062	0.08306
		1.70796	0.05775	15.6826	0.2009			1.64164	0.03675	16.1973	0.11066			0.87588	0.04878	9.87688	0.04989	25.8769	0.07965			5.63063	0.07725	53.7563	0.08308
		1.72162	0.05793	15.6937	0.20093			1.65477	0.03681	16.2153	0.11076			0.88288	0.04878	9.89189	0.04992	25.8919	0.07968			5.67568	0.07725	53.8063	0.08311
		1.73529	0.05811	15.7048	0.20097			1.66791	0.03688	16.2334	0.11087			0.88989	0.04878	9.90691	0.04994	25.9069	0.07972			5.72072	0.07725	53.8564	0.08314
		1.74895	0.05829	15.7158	0.201			1.68104	0.03694	16.2514	0.11098			0.8969	0.04878	9.92192	0.04996	25.9219	0.07975			5.76577	0.07726	53.9064	0.08317
		1.76261	0.05847	15.7269	0.20104			1.69417	0.037	16.2695	0.11109			0.9039	0.04878	9.93694	0.04999	25.9369	0.07978			5.81081	0.07726	53.9565	0.0832
		1.77628	0.05864	15.7379	0.20107			1.70731	0.03706	16.2875	0.1112			0.91091	0.04878	9.95195	0.05001	25.952	0.07981			5.85586	0.07727	54.0065	0.08322
		1.78994	0.05882	15.749	0.20111			1.72044	0.03712	16.3056	0.1113			0.91792	0.04878	9.96697	0.05003	25.967	0.07984			5.9009	0.07727	54.0566	0.08325
		1.8036	0.059	15.7601	0.20114			1.73357	0.03718	16.3237	0.11141			0.92492	0.04878	9.98198	0.05006	25.982	0.07988			5.94595	0.07728	54.1066	0.08328
		1.81727	0.05918	15.7711	0.20118			1.74671	0.03724	16.3417	0.11152			0.93193	0.04878	9.997	0.05008	25.997	0.07991			5.99099	0.07728	54.1567	0.08331
		1.83093	0.05936	15.7822	0.20121			1.75984	0.0373	16.3598	0.11163			0.93894	0.04878	10.012	0.0501	26.012	0.07994			6.03604	0.07728	54.2067	0.08334
		1.84459	0.05954	15.7932	0.20124			1.77297	0.03736	16.3778	0.11173			0.94595	0.04878	10.027	0.05012	26.027	0.07997			6.08108	0.07729	54.2568	0.08336
		1.85826	0.05972	15.8043	0.20128			1.78611	0.03742	16.3959	0.11184			0.95295	0.04878	10.042	0.05015	26.042	0.08			6.12613	0.07729	54.3068	0.08339
		1.87192	0.0599	15.8154	0.20131			1.79924	0.03748	16.4139	0.11195			0.95996	0.04878	10.0571	0.05017	26.0571	0.08004			6.17117	0.0773	54.3569	0.08342
		1.88559	0.06008	15.8264	0.20135			1.81237	0.03754	16.432	0.11206			0.96697	0.04878	10.0721	0.05019	26.0721	0.08007			6.21622	0.0773	54.4069	0.08345
		1.89925	0.06026	15.8375	0.20138			1.82551	0.03761	16.4501	0.11216			0.97397	0.04878	10.0871	0.05022	26.0871	0.0801			6.26126	0.07731	54.457	0.08348
		1.91291	0.06044	15.8485	0.20142			1.83864	0.03767	16.4681	0.11227			0.98098	0.04878	10.1021	0.05024	26.1021	0.08013			6.30631	0.07731	54.507	0.0835
		1.92658	0.06062	15.8596	0.20145			1.85177	0.03773	16.4862	0.11238			0.98799	0.04878	10.1171	0.05026	26.1171	0.08016			6.35135	0.07731	54.5571	0.08353
		1.94024	0.0608	15.8707	0.20149			1.8649	0.03779	16.5042	0.11249			0.99499	0.04878	10.1321	0.05029	26.1321	0.0802			6.3964	0.07732	54.6071	0.08356
		1.9539	0.06098	15.8817	0.20152			1.87804	0.03785	16.5223	0.11259			1.002	0.04879	10.1471	0.05031	26.1471	0.08023			6.44144	0.07732	54.6572	0.08359
		1.96757	0.06116	15.8928	0.20156			1.89117	0.03791	16.5404	0.1127			1.00901	0.04879	10.1622	0.05033	26.1622	0.08026			6.48649	0.07733	54.7072	0.08362
		1.98123	0.06134	15.9039	0.20159			1.9043	0.03797	16.5584	0.11281			1.01602	0.04879	10.1772	0.05035	26.1772	0.08029			6.53153	0.07733	54.7573	0.08364
		1.99489	0.06152	15.9149	0.20162			1.91744	0.03803	16.5765	0.11292			1.02302	0.04879	10.1922	0.05038	26.1922	0.08032			6.57658	0.07734	54.8073	0.08367
		2.00856	0.0617	15.926	0.20166			1.93057	0.03809	16.5945	0.11302			1.03003	0.04879	10.2072	0.0504	26.2072	0.08036			6.62162	0.07734	54.8574	0.0837
		2.02222	0.06188	15.937	0.20169			1.9437	0.03815	16.6126	0.11313			1.03704	0.04879	10.2222	0.05042	26.2222	0.08039			6.66667	0.07734	54.9074	0.08373
		2.03589	0.06206	15.9481	0.20173			1.95684	0.03821	16.6306	0.11324			1.04404	0.04879	10.2372	0.05045	26.2372	0.08042			6.71171	0.07735	54.9575	0.08376
		2.04955	0.06224	15.9592	0.20176			1.96997	0.03827	16.6487	0.11335			1.05105	0.04879	10.2523	0.05047	26.2523	0.08045			6.75676	0.07735	55.0075	0.08378
		2.06321	0.06242	15.9702	0.2018			1.9831	0.03833	16.6668	0.11345			1.05806	0.04879	10.2673	0.05049	26.2673	0.08048			6.8018	0.07736	55.0576	0.08381
		2.07688	0.0626	15.9813	0.20183			1.99624	0.0384	16.6848	0.11356			1.06507	0.04879	10.2823	0.05052	26.2823	0.08052			6.84685	0.07736	55.1076	0.08384
		2.09054	0.06278	15.9923	0.20187			2.00937	0.03846	16.7029	0.11367			1.07207	0.04879	10.2973	0.05054	26.2973	0.08055			6.89189	0.07737	55.1577	0.08387
		2.1042	0.06296	16.0034	0.2019			2.0225	0.03852	16.7209	0.11378			1.07908	0.04879	10.3123	0.05056	26.3123	0.08058			6.93694	0.07737	55.2077	0.0839
		2.11787	0.06314	16.0145	0.20194			2.03564	0.03858	16.739	0.11389			1.08609	0.04879	10.3273	0.05058	26.3273	0.08061			6.98198	0.07737	55.2578	0.08392
		2.13153	0.06332	16.0255	0.20197			2.04877	0.03864	16.7571	0.11399			1.09309	0.04879	10.3423	0.05061	26.3423	0.08065			7.02703	0.07738	55.3078	0.08395
		2.1452	0.06349	16.0366	0.202			2.0619	0.0387	16.7751	0.1141			1.1001	0.04879	10.3574	0.05063	26.3574	0.08068			7.07207	0.07738	55.3579	0.08398
		2.15886	0.06367	16.0477	0.20204			2.07504	0.03876	16.7932	0.11421			1.10711	0.04879	10.3724	0.05065	26.3724	0.08071			7.11712	0.07739	55.4079	0.08401
		2.17252	0.06385	16.0587	0.20207			2.08817	0.03882	16.8112	0.11432			1.11411	0.04879	10.3874	0.05068	26.3874	0.08074			7.16216	0.07739	55.458	0.08404
		2.18619	0.06403	16.0698	0.20211			2.1013	0.03888	16.8293	0.11442			1.12112	0.04879	10.4024	0.0507	26.4024	0.08077			7.20721	0.0774	55.508	0.08406
		2.19985	0.06421	16.0808	0.20214			2.11443	0.03894	16.8473	0.11453			1.12813	0.0488	10.4174	0.05072	26.4174	0.08081			7.25225	0.0774	55.5581	0.08409
		2.21351	0.06439	16.0919	0.20218			2.12757	0.039	16.8654	0.11464			1.13514	0.0488	10.4324	0.05075	26.4324	0.08084			7.2973	0.0774	55.6081	0.08412
		2.22718	0.06457	16.1029	0.20221			2.1407	0.03906	16.8835	0.11475			1.14214	0.0488	10.4474	0.05077	26.4474	0.08087			7.34234	0.07741	55.6582	0.08415
		2.24084	0.06475	16.114	0.20225			2.15383	0.03912	16.9015	0.11485			1.14915	0.0488	10.4625	0.05079	26.4625	0.0809			7.38739	0.07741	55.7082	0.08418
		2.2545	0.06493	16.1251	0.20228			2.16697	0.03919	16.9196	0.11496			1.15616	0.0488	10.4775	0.05081	26.4775	0.08093			7.43243	0.07742	55.7583	0.0842
		2.26817	0.06511	16.1361	0.20232			2.1801	0.03925	16.9376	0.11507			1.16316	0.0488	10.4925	0.05084	26.4925	0.08097			7.47748	0.07742	55.8083	0.08423
		2.28183	0.06529	16.1472	0.20235			2.19323	0.03931	16.9557	0.11518			1.17017	0.0488	10.5075	0.05086	26.5075	0.081			7.52252	0.07743	55.8584	0.08426
		2.2955	0.06547	16.1583	0.20239			2.20637	0.03937	16.9737	0.11528			1.17718	0.0488	10.5225	0.05088	26.5225	0.08103			7.56757	0.07743	55.9084	0.08429
		2.30916	0.06565	16.1693	0.20242			2.2195	0.03943	16.9918	0.11539			1.18418	0.0488	10.5375	0.05091	26.5375	0.08106			7.61261	0.07743	55.9585	0.08432
		2.32282	0.06583	16.1804	0.20245			2.23263	0.03949	17.0099	0.1155			1.19119	0.0488	10.5526	0.05093	26.5526	0.08109			7.65766	0.07744	56.0085	0.08434
		2.33649	0.06601	16.1914	0.20249			2.24577	0.03955	17.0279	0.11561			1.1982	0.0488	10.5676	0.05095	26.5676	0.08113			7.7027	0.07744	56.0586	0.08437
		2.35015	0.06619	16.2025	0.20252			2.2589	0.03961	17.046	0.11571			1.20521	0.0488	10.5826	0.05098	26.5826	0.08116			7.74775	0.07745	56.1086	0.0844
		2.36381	0.06637	16.2136	0.20256			2.27203	0.03967	17.064	0.11582			1.21221	0.0488	10.5976	0.051	26.5976	0.08119			7.79279	0.07745	56.1587	0.08443
		2.37748	0.06655	16.2246	0.20259			2.28517	0.03973	17.0821	0.11593			1.21922	0.0488	10.6126	0.05102	26.6126	0.08122			7.83784	0.07746	56.2087	0.08446
		2.39114	0.06673	16.2357	0.20263			2.2983	0.03979	17.1002	0.11604			1.22623	0.0488	10.6276	0.05104	26.6276	0.08125			7.88288	0.07746	56.2588	0.08449
		2.4048	0.06691	16.2467	0.20266			2.31143	0.03985	17.1182	0.11614			1.23323	0.0488	10.6426	0.05107	26.6426	0.08129			7.92793	0.07746	56.3088	0.08451
		2.41847	0.06709	16.2578	0.2027			2.32456	0.03991	17.1363	0.11625			1.24024	0.0488	10.6577	0.05109	26.6577	0.08132			7.97297	0.07747	56.3589	0.08454
		2.43213	0.06727	16.2689	0.20273			2.3377	0.03998	17.1543	0.11636			1.24725	0.0488	10.6727	0.05111	26.6727	0.08135			8.01802	0.07747	56.4089	0.08457
		2.4458	0.06745	16.2799	0.20277			2.35083	0.04004	17.1724	0.11647			1.25425	0.0488	10.6877	0.05114	26.6877	0.08138			8.06306	0.07748	56.459	0.0846
		2.45946	0.06763	16.291	0.2028			2.36396	0.0401	17.1904	0.11658			1.26126	0.04881	10.7027	0.05116	26.7027	0.08141			8.10811	0.07748	56.509	0.08463
		2.47312	0.06781	16.3021	0.20283			2.3771	0.04016	17.2085	0.11668			1.26827	0.04881	10.7177	0.05118	26.7177	0.08145			8.15315	0.07748	56.5591	0.08465
		2.48679	0.06799	16.3131	0.20287			2.39023	0.04022	17.2266	0.11679			1.27528	0.04881	10.7327	0.05121	26.7327	0.08148			8.1982	0.07749	56.6091	0.08468
		2.50045	0.06817	16.3242	0.2029			2.40336	0.04028	17.2446	0.1169			1.28228	0.04881	10.7477	0.05123	26.7477	0.08151			8.24324	0.07749	56.6592	0.08471
		2.51411	0.06834	16.3352	0.20294			2.4165	0.04034	17.2627	0.11701			1.28929	0.04881	10.7628	0.05125	26.7628	0.08154			8.28829	0.0775	56.7092	0.08474
		2.52778	0.06852	16.3463	0.20297			2.42963	0.0404	17.2807	0.11711			1.2963	0.04881	10.7778	0.05127	26.7778	0.08157			8.33333	0.0775	56.7593	0.08477
		2.54144	0.0687	16.3574	0.20301			2.44276	0.04046	17.2988	0.11722			1.3033	0.04881	10.7928	0.0513	26.7928	0.08161			8.37838	0.07751	56.8093	0.08479
		2.55511	0.06888	16.3684	0.20304			2.4559	0.04052	17.3169	0.11733			1.31031	0.04881	10.8078	0.05132	26.8078	0.08164			8.42342	0.07751	56.8594	0.08482
		2.56877	0.06906	16.3795	0.20308			2.46903	0.04058	17.3349	0.11744			1.31732	0.04881	10.8228	0.05134	26.8228	0.08167			8.46847	0.07751	56.9094	0.08485
		2.58243	0.06924	16.3905	0.20311			2.48216	0.04064	17.353	0.11754			1.32432	0.04881	10.8378	0.05137	26.8378	0.0817			8.51351	0.07752	56.9595	0.08488
		2.5961	0.06942	16.4016	0.20315			2.4953	0.04071	17.371	0.11765			1.33133	0.04881	10.8529	0.05139	26.8529	0.08173			8.55856	0.07752	57.0095	0.08491
		2.60976	0.0696	16.4127	0.20318			2.50843	0.04077	17.3891	0.11776			1.33834	0.04881	10.8679	0.05141	26.8679	0.08177			8.6036	0.07753	57.0596	0.08493
		2.62342	0.06978	16.4237	0.20321			2.52156	0.04083	17.4072	0.11787			1.34535	0.04881	10.8829	0.05144	26.8829	0.0818			8.64865	0.07753	57.1096	0.08496
		2.63709	0.06996	16.4348	0.20325			2.53469	0.04089	17.4252	0.11797			1.35235	0.04881	10.8979	0.05146	26.8979	0.08183			8.69369	0.07754	57.1597	0.08499
		2.65075	0.07014	16.4459	0.20328			2.54783	0.04095	17.4433	0.11808			1.35936	0.04881	10.9129	0.05148	26.9129	0.08186			8.73874	0.07754	57.2097	0.08502
		2.66441	0.07032	16.4569	0.20332			2.56096	0.04101	17.4613	0.11819			1.36637	0.04881	10.9279	0.05151	26.9279	0.08189			8.78378	0.07754	57.2598	0.08505
		2.67808	0.0705	16.468	0.20335			2.57409	0.04107	17.4794	0.1183			1.37337	0.04881	10.9429	0.05153	26.9429	0.08193			8.82883	0.07755	57.3098	0.08507
		2.69174	0.07068	16.479	0.20339			2.58723	0.04113	17.4974	0.1184			1.38038	0.04881	10.958	0.05155	26.958	0.08196			8.87387	0.07755	57.3599	0.0851
		2.70541	0.07086	16.4901	0.20342			2.60036	0.04119	17.5155	0.11851			1.38739	0.04882	10.973	0.05157	26.973	0.08199			8.91892	0.07756	57.4099	0.08513
		2.71907	0.07104	16.5011	0.20346			2.61349	0.04125	17.5336	0.11862			1.39439	0.04882	10.988	0.0516	26.988	0.08202			8.96396	0.07756	57.46	0.08516
		2.73273	0.07122	16.5122	0.20349			2.62663	0.04131	17.5516	0.11873			1.4014	0.04882	11.003	0.05162	27.003	0.08205			9.00901	0.07757	57.51	0.08519
		2.7464	0.0714	16.5233	0.20353			2.63976	0.04137	17.5697	0.11883			1.40841	0.04882	11.018	0.05164	27.018	0.08209			9.05405	0.07757	57.5601	0.08521
		2.76006	0.07158	16.5343	0.20356			2.65289	0.04143	17.5877	0.11894			1.41542	0.04882	11.033	0.05167	27.033	0.08212			9.0991	0.07757	57.6101	0.08524
		2.77372	0.07176	16.5454	0.2036			2.66603	0.0415	17.6058	0.11905			1.42242	0.04882	11.048	0.05169	27.048	0.08215			9.14414	0.07758	57.6602	0.08527
		2.78739	0.07194	16.5565	0.20363			2.67916	0.04156	17.6238	0.11916			1.42943	0.04882	11.0631	0.05171	27.0631	0.08218			9.18919	0.07758	57.7102	0.0853
		2.80105	0.07212	16.5675	0.20366			2.69229	0.04162	17.6419	0.11926			1.43644	0.04882	11.0781	0.05174	27.0781	0.08221			9.23423	0.07759	57.7603	0.08533
		2.81471	0.0723	16.5786	0.2037			2.70543	0.04168	17.66	0.11937			1.44344	0.04882	11.0931	0.05176	27.0931	0.08225			9.27928	0.07759	57.8103	0.08535
		2.82838	0.07248	16.5896	0.20373			2.71856	0.04174	17.678	0.11948			1.45045	0.04882	11.1081	0.05178	27.1081	0.08228			9.32432	0.0776	57.8604	0.08538
		2.84204	0.07266	16.6007	0.20377			2.73169	0.0418	17.6961	0.11959			1.45746	0.04882	11.1231	0.0518	27.1231	0.08231			9.36937	0.0776	57.9104	0.08541
		2.85571	0.07284	16.6118	0.2038			2.74482	0.04186	17.7141	0.1197			1.46446	0.04882	11.1381	0.05183	27.1381	0.08234			9.41441	0.0776	57.9605	0.08544
		2.86937	0.07302	16.6228	0.20384			2.75796	0.04192	17.7322	0.1198			1.47147	0.04882	11.1532	0.05185	27.1532	0.08237			9.45946	0.07761	58.0105	0.08547
		2.88303	0.0732	16.6339	0.20387			2.77109	0.04198	17.7503	0.11991			1.47848	0.04882	11.1682	0.05187	27.1682	0.08241			9.5045	0.07761	58.0606	0.08549
		2.8967	0.07337	16.6449	0.20391			2.78422	0.04204	17.7683	0.12002			1.48549	0.04882	11.1832	0.0519	27.1832	0.08244			9.54955	0.07762	58.1106	0.08552
		2.91036	0.07355	16.656	0.20394			2.79736	0.0421	17.7864	0.12013			1.49249	0.04882	11.1982	0.05192	27.1982	0.08247			9.59459	0.07762	58.1607	0.08555
		2.92402	0.07373	16.6671	0.20398			2.81049	0.04216	17.8044	0.12023			1.4995	0.04882	11.2132	0.05194	27.2132	0.0825			9.63964	0.07763	58.2107	0.08558
		2.93769	0.07391	16.6781	0.20401			2.82362	0.04222	17.8225	0.12034			1.50651	0.04882	11.2282	0.05197	27.2282	0.08253			9.68468	0.07763	58.2608	0.08561
		2.95135	0.07409	16.6892	0.20404			2.83676	0.04229	17.8405	0.12045			1.51351	0.04883	11.2432	0.05199	27.2432	0.08257			9.72973	0.07763	58.3108	0.08563
		2.96502	0.07427	16.7003	0.20408			2.84989	0.04235	17.8586	0.12056			1.52052	0.04883	11.2583	0.05201	27.2583	0.0826			9.77477	0.07764	58.3609	0.08566
		2.97868	0.07445	16.7113	0.20411			2.86302	0.04241	17.8767	0.12066			1.52753	0.04883	11.2733	0.05203	27.2733	0.08263			9.81982	0.07764	58.4109	0.08569
		2.99234	0.07463	16.7224	0.20415			2.87616	0.04247	17.8947	0.12077			1.53453	0.04883	11.2883	0.05206	27.2883	0.08266			9.86486	0.07765	58.461	0.08572
		3.00601	0.07481	16.7334	0.20418			2.88929	0.04253	17.9128	0.12088			1.54154	0.04883	11.3033	0.05208	27.3033	0.08269			9.90991	0.07765	58.511	0.08575
		3.01967	0.07499	16.7445	0.20422			2.90242	0.04259	17.9308	0.12099			1.54855	0.04883	11.3183	0.0521	27.3183	0.08273			9.95495	0.07766	58.5611	0.08577
		3.03333	0.07517	16.7556	0.20425			2.91556	0.04265	17.9489	0.12109			1.55556	0.04883	11.3333	0.05213	27.3333	0.08276			10	0.07766	58.6111	0.0858
		3.047	0.07535	16.7666	0.20429			2.92869	0.04271	17.967	0.1212			1.56256	0.04883	11.3483	0.05215	27.3483	0.08279			10.045	0.07766	58.6612	0.08583
		3.06066	0.07553	16.7777	0.20432			2.94182	0.04277	17.985	0.12131			1.56957	0.04883	11.3634	0.05217	27.3634	0.08282			10.0901	0.07767	58.7112	0.08586
		3.07432	0.07571	16.7887	0.20436			2.95495	0.04283	18.0031	0.12142			1.57658	0.04883	11.3784	0.0522	27.3784	0.08285			10.1351	0.07767	58.7613	0.08589
		3.08799	0.07589	16.7998	0.20439			2.96809	0.04289	18.0211	0.12152			1.58358	0.04883	11.3934	0.05222	27.3934	0.08289			10.1802	0.07768	58.8113	0.08591
		3.10165	0.07607	16.8109	0.20443			2.98122	0.04295	18.0392	0.12163			1.59059	0.04883	11.4084	0.05224	27.4084	0.08292			10.2252	0.07768	58.8614	0.08594
		3.11532	0.07625	16.8219	0.20446			2.99435	0.04302	18.0572	0.12174			1.5976	0.04883	11.4234	0.05226	27.4234	0.08295			10.2703	0.07769	58.9114	0.08597
		3.12898	0.07643	16.833	0.20449			3.00749	0.04308	18.0753	0.12185			1.6046	0.04883	11.4384	0.05229	27.4384	0.08298			10.3153	0.07769	58.9615	0.086
		3.14264	0.07661	16.844	0.20453			3.02062	0.04314	18.0934	0.12195			1.61161	0.04883	11.4535	0.05231	27.4535	0.08302			10.3604	0.07769	59.0115	0.08603
		3.15631	0.07679	16.8551	0.20456			3.03375	0.0432	18.1114	0.12206			1.61862	0.04883	11.4685	0.05233	27.4685	0.08305			10.4054	0.0777	59.0616	0.08605
		3.16997	0.07697	16.8662	0.2046			3.04689	0.04326	18.1295	0.12217			1.62563	0.04883	11.4835	0.05236	27.4835	0.08308			10.4505	0.0777	59.1116	0.08608
		3.18363	0.07715	16.8772	0.20463			3.06002	0.04332	18.1475	0.12228			1.63263	0.04883	11.4985	0.05238	27.4985	0.08311			10.4955	0.07771	59.1617	0.08611
		3.1973	0.07733	16.8883	0.20467			3.07315	0.04338	18.1656	0.12239			1.63964	0.04883	11.5135	0.0524	27.5135	0.08314			10.5405	0.07771	59.2117	0.08614
		3.21096	0.07751	16.8993	0.2047			3.08629	0.04344	18.1836	0.12249			1.64665	0.04884	11.5285	0.05243	27.5285	0.08318			10.5856	0.07771	59.2618	0.08617
		3.22462	0.07769	16.9104	0.20474			3.09942	0.0435	18.2017	0.1226			1.65365	0.04884	11.5435	0.05245	27.5435	0.08321			10.6306	0.07772	59.3118	0.0862
		3.23829	0.07787	16.9215	0.20477			3.11255	0.04356	18.2198	0.12271			1.66066	0.04884	11.5586	0.05247	27.5586	0.08324			10.6757	0.07772	59.3619	0.08622
		3.25195	0.07805	16.9325	0.20481			3.12569	0.04362	18.2378	0.12282			1.66767	0.04884	11.5736	0.05249	27.5736	0.08327			10.7207	0.07773	59.4119	0.08625
		3.26562	0.07822	16.9436	0.20484			3.13882	0.04368	18.2559	0.12292			1.67467	0.04884	11.5886	0.05252	27.5886	0.0833			10.7658	0.07773	59.462	0.08628
		3.27928	0.0784	16.9547	0.20487			3.15195	0.04374	18.2739	0.12303			1.68168	0.04884	11.6036	0.05254	27.6036	0.08334			10.8108	0.07774	59.512	0.08631
		3.29294	0.07858	16.9657	0.20491			3.16509	0.04381	18.292	0.12314			1.68869	0.04884	11.6186	0.05256	27.6186	0.08337			10.8559	0.07774	59.5621	0.08634
		3.30661	0.07876	16.9768	0.20494			3.17822	0.04387	18.3101	0.12325			1.6957	0.04884	11.6336	0.05259	27.6336	0.0834			10.9009	0.07774	59.6121	0.08636
		3.32027	0.07894	16.9878	0.20498			3.19135	0.04393	18.3281	0.12335			1.7027	0.04884	11.6486	0.05261	27.6486	0.08343			10.9459	0.07775	59.6622	0.08639
		3.33393	0.07912	16.9989	0.20501			3.20448	0.04399	18.3462	0.12346			1.70971	0.04884	11.6637	0.05263	27.6637	0.08346			10.991	0.07775	59.7122	0.08642
		3.3476	0.0793	17.01	0.20505			3.21762	0.04405	18.3642	0.12357			1.71672	0.04884	11.6787	0.05266	27.6787	0.0835			11.036	0.07776	59.7623	0.08645
		3.36126	0.07948	17.021	0.20508			3.23075	0.04411	18.3823	0.12368			1.72372	0.04884	11.6937	0.05268	27.6937	0.08353			11.0811	0.07776	59.8123	0.08648
		3.37492	0.07966	17.0321	0.20512			3.24388	0.04417	18.4003	0.12378			1.73073	0.04884	11.7087	0.0527	27.7087	0.08356			11.1261	0.07777	59.8624	0.0865
		3.38859	0.07984	17.0431	0.20515			3.25702	0.04423	18.4184	0.12389			1.73774	0.04884	11.7237	0.05272	27.7237	0.08359			11.1712	0.07777	59.9124	0.08653
		3.40225	0.08002	17.0542	0.20519			3.27015	0.04429	18.4365	0.124			1.74474	0.04884	11.7387	0.05275	27.7387	0.08362			11.2162	0.07777	59.9625	0.08656
		3.41592	0.0802	17.0653	0.20522			3.28328	0.04435	18.4545	0.12411			1.75175	0.04884	11.7538	0.05277	27.7538	0.08366			11.2613	0.07778	60.0125	0.08659
		3.42958	0.08038	17.0763	0.20525			3.29642	0.04441	18.4726	0.12421			1.75876	0.04884	11.7688	0.05279	27.7688	0.08369			11.3063	0.07778	60.0626	0.08662
		3.44324	0.08056	17.0874	0.20529			3.30955	0.04447	18.4906	0.12432			1.76577	0.04884	11.7838	0.05282	27.7838	0.08372			11.3514	0.07779	60.1126	0.08664
		3.45691	0.08074	17.0984	0.20532			3.32268	0.04453	18.5087	0.12443			1.77277	0.04885	11.7988	0.05284	27.7988	0.08375			11.3964	0.07779	60.1627	0.08667
		3.47057	0.08092	17.1095	0.20536			3.33582	0.0446	18.5267	0.12454			1.77978	0.04885	11.8138	0.05286	27.8138	0.08378			11.4414	0.0778	60.2127	0.0867
		3.48423	0.0811	17.1206	0.20539			3.34895	0.04466	18.5448	0.12464			1.78679	0.04885	11.8288	0.05289	27.8288	0.08382			11.4865	0.0778	60.2628	0.08673
		3.4979	0.08128	17.1316	0.20543			3.36208	0.04472	18.5629	0.12475			1.79379	0.04885	11.8438	0.05291	27.8438	0.08385			11.5315	0.0778	60.3128	0.08676
		3.51156	0.08146	17.1427	0.20546			3.37522	0.04478	18.5809	0.12486			1.8008	0.04885	11.8589	0.05293	27.8589	0.08388			11.5766	0.07781	60.3629	0.08678
		3.52523	0.08164	17.1537	0.2055			3.38835	0.04484	18.599	0.12497			1.80781	0.04885	11.8739	0.05295	27.8739	0.08391			11.6216	0.07781	60.4129	0.08681
		3.53889	0.08182	17.1648	0.20553			3.40148	0.0449	18.617	0.12508			1.81481	0.04885	11.8889	0.05298	27.8889	0.08394			11.6667	0.07782	60.463	0.08684
		3.55255	0.082	17.1759	0.20557			3.41461	0.04496	18.6351	0.12518			1.82182	0.04885	11.9039	0.053	27.9039	0.08398			11.7117	0.07782	60.513	0.08687
		3.56622	0.08218	17.1869	0.2056			3.42775	0.04502	18.6532	0.12529			1.82883	0.04885	11.9189	0.05302	27.9189	0.08401			11.7568	0.07783	60.5631	0.0869
		3.57988	0.08236	17.198	0.20564			3.44088	0.04508	18.6712	0.1254			1.83584	0.04885	11.9339	0.05305	27.9339	0.08404			11.8018	0.07783	60.6131	0.08692
		3.59354	0.08254	17.2091	0.20567			3.45401	0.04514	18.6893	0.12551			1.84284	0.04885	11.9489	0.05307	27.9489	0.08407			11.8468	0.07783	60.6632	0.08695
		3.60721	0.08272	17.2201	0.2057			3.46715	0.0452	18.7073	0.12561			1.84985	0.04885	11.964	0.05309	27.964	0.0841			11.8919	0.07784	60.7132	0.08698
		3.62087	0.0829	17.2312	0.20574			3.48028	0.04526	18.7254	0.12572			1.85686	0.04885	11.979	0.05312	27.979	0.08414			11.9369	0.07784	60.7633	0.08701
		3.63453	0.08307	17.2422	0.20577			3.49341	0.04533	18.7434	0.12583			1.86386	0.04885	11.994	0.05314	27.994	0.08417			11.982	0.07785	60.8133	0.08704
		3.6482	0.08325	17.2533	0.20581			3.50655	0.04539	18.7615	0.12594			1.87087	0.04885	12.009	0.05316	28.009	0.0842			12.027	0.07785	60.8634	0.08706
		3.66186	0.08343	17.2644	0.20584			3.51968	0.04545	18.7796	0.12604			1.87788	0.04885	12.024	0.05318	28.024	0.08423			12.0721	0.07786	60.9134	0.08709
		3.67553	0.08361	17.2754	0.20588			3.53281	0.04551	18.7976	0.12615			1.88488	0.04885	12.039	0.05321	28.039	0.08426			12.1171	0.07786	60.9635	0.08712
		3.68919	0.08379	17.2865	0.20591			3.54595	0.04557	18.8157	0.12626			1.89189	0.04885	12.0541	0.05323	28.0541	0.0843			12.1622	0.07786	61.0135	0.08715
		3.70285	0.08397	17.2976	0.20595			3.55908	0.04563	18.8337	0.12637			1.8989	0.04886	12.0691	0.05325	28.0691	0.08433			12.2072	0.07787	61.0636	0.08718
		3.71652	0.08415	17.3086	0.20598			3.57221	0.04569	18.8518	0.12647			1.90591	0.04886	12.0841	0.05328	28.0841	0.08436			12.2523	0.07787	61.1136	0.0872
		3.73018	0.08433	17.3197	0.20602			3.58535	0.04575	18.8698	0.12658			1.91291	0.04886	12.0991	0.0533	28.0991	0.08439			12.2973	0.07788	61.1637	0.08723
		3.74384	0.08451	17.3307	0.20605			3.59848	0.04581	18.8879	0.12669			1.91992	0.04886	12.1141	0.05332	28.1141	0.08442			12.3423	0.07788	61.2137	0.08726
		3.75751	0.08469	17.3418	0.20608			3.61161	0.04587	18.906	0.1268			1.92693	0.04886	12.1291	0.05335	28.1291	0.08446			12.3874	0.07789	61.2638	0.08729
		3.77117	0.08487	17.3529	0.20612			3.62474	0.04593	18.924	0.1269			1.93393	0.04886	12.1441	0.05337	28.1441	0.08449			12.4324	0.07789	61.3138	0.08732
		3.78483	0.08505	17.3639	0.20615			3.63788	0.04599	18.9421	0.12701			1.94094	0.04886	12.1592	0.05339	28.1592	0.08452			12.4775	0.07789	61.3639	0.08734
		3.7985	0.08523	17.375	0.20619			3.65101	0.04605	18.9601	0.12712			1.94795	0.04886	12.1742	0.05342	28.1742	0.08455			12.5225	0.0779	61.4139	0.08737
		3.81216	0.08541	17.386	0.20622			3.66414	0.04612	18.9782	0.12723			1.95495	0.04886	12.1892	0.05344	28.1892	0.08458			12.5676	0.0779	61.464	0.0874
		3.82583	0.08559	17.3971	0.20626			3.67728	0.04618	18.9963	0.12733			1.96196	0.04886	12.2042	0.05346	28.2042	0.08462			12.6126	0.07791	61.514	0.08743
		3.83949	0.08577	17.4082	0.20629			3.69041	0.04624	19.0143	0.12744			1.96897	0.04886	12.2192	0.05348	28.2192	0.08465			12.6577	0.07791	61.5641	0.08746
		3.85315	0.08595	17.4192	0.20633			3.70354	0.0463	19.0324	0.12755			1.97598	0.04886	12.2342	0.05351	28.2342	0.08468			12.7027	0.07792	61.6141	0.08748
		3.86682	0.08613	17.4303	0.20636			3.71668	0.04636	19.0504	0.12766			1.98298	0.04886	12.2492	0.05353	28.2492	0.08471			12.7477	0.07792	61.6642	0.08751
		3.88048	0.08631	17.4413	0.2064			3.72981	0.04642	19.0685	0.12776			1.98999	0.04886	12.2643	0.05355	28.2643	0.08474			12.7928	0.07792	61.7142	0.08754
		3.89414	0.08649	17.4524	0.20643			3.74294	0.04648	19.0865	0.12787			1.997	0.04886	12.2793	0.05358	28.2793	0.08478			12.8378	0.07793	61.7643	0.08757
		3.90781	0.08667	17.4635	0.20646			3.75608	0.04654	19.1046	0.12798			2.004	0.04886	12.2943	0.0536	28.2943	0.08481			12.8829	0.07793	61.8143	0.0876
		3.92147	0.08685	17.4745	0.2065			3.76921	0.0466	19.1227	0.12809			2.01101	0.04886	12.3093	0.05362	28.3093	0.08484			12.9279	0.07794	61.8644	0.08762
		3.93514	0.08703	17.4856	0.20653			3.78234	0.04666	19.1407	0.1282			2.01802	0.04886	12.3243	0.05365	28.3243	0.08487			12.973	0.07794	61.9144	0.08765
		3.9488	0.08721	17.4966	0.20657			3.79548	0.04672	19.1588	0.1283			2.02503	0.04887	12.3393	0.05367	28.3393	0.0849			13.018	0.07794	61.9645	0.08768
		3.96246	0.08739	17.5077	0.2066			3.80861	0.04678	19.1768	0.12841			2.03203	0.04887	12.3544	0.05369	28.3544	0.08494			13.0631	0.07795	62.0145	0.08771
		3.97613	0.08757	17.5188	0.20664			3.82174	0.04684	19.1949	0.12852			2.03904	0.04887	12.3694	0.05371	28.3694	0.08497			13.1081	0.07795	62.0646	0.08774
		3.98979	0.08775	17.5298	0.20667			3.83487	0.04691	19.2129	0.12863			2.04605	0.04887	12.3844	0.05374	28.3844	0.085			13.1532	0.07796	62.1146	0.08776
		4.00345	0.08792	17.5409	0.20671			3.84801	0.04697	19.231	0.12873			2.05305	0.04887	12.3994	0.05376	28.3994	0.08503			13.1982	0.07796	62.1647	0.08779
		4.01712	0.0881	17.552	0.20674			3.86114	0.04703	19.2491	0.12884			2.06006	0.04887	12.4144	0.05378	28.4144	0.08506			13.2432	0.07797	62.2147	0.08782
		4.03078	0.08828	17.563	0.20678			3.87427	0.04709	19.2671	0.12895			2.06707	0.04887	12.4294	0.05381	28.4294	0.0851			13.2883	0.07797	62.2648	0.08785
		4.04444	0.08846	17.5741	0.20681			3.88741	0.04715	19.2852	0.12906			2.07407	0.04887	12.4444	0.05383	28.4444	0.08513			13.3333	0.07797	62.3148	0.08788
		4.05811	0.08864	17.5851	0.20685			3.90054	0.04721	19.3032	0.12916			2.08108	0.04887	12.4595	0.05385	28.4595	0.08516			13.3784	0.07798	62.3649	0.08791
		4.07177	0.08882	17.5962	0.20688			3.91367	0.04727	19.3213	0.12927			2.08809	0.04887	12.4745	0.05388	28.4745	0.08519			13.4234	0.07798	62.4149	0.08793
		4.08544	0.089	17.6073	0.20691			3.92681	0.04733	19.3394	0.12938			2.0951	0.04887	12.4895	0.0539	28.4895	0.08523			13.4685	0.07799	62.465	0.08796
		4.0991	0.08918	17.6183	0.20695			3.93994	0.04739	19.3574	0.12949			2.1021	0.04887	12.5045	0.05392	28.5045	0.08526			13.5135	0.07799	62.515	0.08799
		4.11276	0.08936	17.6294	0.20698			3.95307	0.04745	19.3755	0.12959			2.10911	0.04887	12.5195	0.05394	28.5195	0.08529			13.5586	0.078	62.5651	0.08802
		4.12643	0.08954	17.6404	0.20702			3.96621	0.04751	19.3935	0.1297			2.11612	0.04887	12.5345	0.05397	28.5345	0.08532			13.6036	0.078	62.6151	0.08805
		4.14009	0.08972	17.6515	0.20705			3.97934	0.04757	19.4116	0.12981			2.12312	0.04887	12.5495	0.05399	28.5495	0.08535			13.6486	0.078	62.6652	0.08807
		4.15375	0.0899	17.6626	0.20709			3.99247	0.04763	19.4296	0.12992			2.13013	0.04887	12.5646	0.05401	28.5646	0.08539			13.6937	0.07801	62.7152	0.0881
		4.16742	0.09008	17.6736	0.20712			4.00561	0.0477	19.4477	0.13002			2.13714	0.04887	12.5796	0.05404	28.5796	0.08542			13.7387	0.07801	62.7653	0.08813
		4.18108	0.09026	17.6847	0.20716			4.01874	0.04776	19.4658	0.13013			2.14414	0.04887	12.5946	0.05406	28.5946	0.08545			13.7838	0.07802	62.8153	0.08816
		4.19474	0.09044	17.6958	0.20719			4.03187	0.04782	19.4838	0.13024			2.15115	0.04887	12.6096	0.05408	28.6096	0.08548			13.8288	0.07802	62.8654	0.08819
		4.20841	0.09062	17.7068	0.20723			4.04501	0.04788	19.5019	0.13035			2.15816	0.04888	12.6246	0.05411	28.6246	0.08551			13.8739	0.07803	62.9154	0.08821
		4.22207	0.0908	17.7179	0.20726			4.05814	0.04794	19.5199	0.13045			2.16517	0.04888	12.6396	0.05413	28.6396	0.08555			13.9189	0.07803	62.9655	0.08824
		4.23574	0.09098	17.7289	0.20729			4.07127	0.048	19.538	0.13056			2.17217	0.04888	12.6547	0.05415	28.6547	0.08558			13.964	0.07803	63.0155	0.08827
		4.2494	0.09116	17.74	0.20733			4.0844	0.04806	19.5561	0.13067			2.17918	0.04888	12.6697	0.05417	28.6697	0.08561			14.009	0.07804	63.0656	0.0883
		4.26306	0.09134	17.751	0.20736			4.09754	0.04812	19.5741	0.13078			2.18619	0.04888	12.6847	0.0542	28.6847	0.08564			14.0541	0.07804	63.1156	0.08833
		4.27673	0.09152	17.7621	0.2074			4.11067	0.04818	19.5922	0.13089			2.19319	0.04888	12.6997	0.05422	28.6997	0.08567			14.0991	0.07805	63.1657	0.08835
		4.29039	0.0917	17.7732	0.20743			4.1238	0.04824	19.6102	0.13099			2.2002	0.04888	12.7147	0.05424	28.7147	0.08571			14.1441	0.07805	63.2157	0.08838
		4.30405	0.09188	17.7842	0.20747			4.13694	0.0483	19.6283	0.1311			2.20721	0.04888	12.7297	0.05427	28.7297	0.08574			14.1892	0.07806	63.2658	0.08841
		4.31772	0.09206	17.7953	0.2075			4.15007	0.04836	19.6464	0.13121			2.21421	0.04888	12.7447	0.05429	28.7447	0.08577			14.2342	0.07806	63.3158	0.08844
		4.33138	0.09224	17.8064	0.20754			4.1632	0.04843	19.6644	0.13132			2.22122	0.04888	12.7598	0.05431	28.7598	0.0858			14.2793	0.07806	63.3659	0.08847
		4.34505	0.09242	17.8174	0.20757			4.17634	0.04849	19.6825	0.13142			2.22823	0.04888	12.7748	0.05434	28.7748	0.08583			14.3243	0.07807	63.4159	0.08849
		4.35871	0.0926	17.8285	0.20761			4.18947	0.04855	19.7005	0.13153			2.23524	0.04888	12.7898	0.05436	28.7898	0.08587			14.3694	0.07807	63.466	0.08852
		4.37237	0.09277	17.8395	0.20764			4.2026	0.04861	19.7186	0.13164			2.24224	0.04888	12.8048	0.05438	28.8048	0.0859			14.4144	0.07808	63.516	0.08855
		4.38604	0.09295	17.8506	0.20767			4.21574	0.04867	19.7366	0.13175			2.24925	0.04888	12.8198	0.0544	28.8198	0.08593			14.4595	0.07808	63.5661	0.08858
		4.3997	0.09313	17.8617	0.20771			4.22887	0.04873	19.7547	0.13185			2.25626	0.04888	12.8348	0.05443	28.8348	0.08596			14.5045	0.07809	63.6161	0.08861
		4.41336	0.09331	17.8727	0.20774			4.242	0.04879	19.7727	0.13196			2.26326	0.04888	12.8498	0.05445	28.8498	0.08599			14.5495	0.07809	63.6662	0.08863
		4.42703	0.09349	17.8838	0.20778			4.25514	0.04885	19.7908	0.13207			2.27027	0.04888	12.8649	0.05447	28.8649	0.08603			14.5946	0.07809	63.7162	0.08866
		4.44069	0.09367	17.8948	0.20781			4.26827	0.04891	19.8089	0.13218			2.27728	0.04888	12.8799	0.0545	28.8799	0.08606			14.6396	0.0781	63.7663	0.08869
		4.45435	0.09385	17.9059	0.20785			4.2814	0.04897	19.8269	0.13228			2.28428	0.04889	12.8949	0.05452	28.8949	0.08609			14.6847	0.0781	63.8163	0.08872
		4.46802	0.09403	17.917	0.20788			4.29453	0.04903	19.845	0.13239			2.29129	0.04889	12.9099	0.05454	28.9099	0.08612			14.7297	0.07811	63.8664	0.08875
		4.48168	0.09421	17.928	0.20792			4.30767	0.04909	19.863	0.1325			2.2983	0.04889	12.9249	0.05457	28.9249	0.08615			14.7748	0.07811	63.9164	0.08877
		4.49535	0.09439	17.9391	0.20795			4.3208	0.04915	19.8811	0.13261			2.30531	0.04889	12.9399	0.05459	28.9399	0.08619			14.8198	0.07812	63.9665	0.0888
		4.50901	0.09457	17.9502	0.20799			4.33393	0.04922	19.8992	0.13271			2.31231	0.04889	12.955	0.05461	28.955	0.08622			14.8649	0.07812	64.0165	0.08883
		4.52267	0.09475	17.9612	0.20802			4.34707	0.04928	19.9172	0.13282			2.31932	0.04889	12.97	0.05463	28.97	0.08625			14.9099	0.07812	64.0666	0.08886
		4.53634	0.09493	17.9723	0.20806			4.3602	0.04934	19.9353	0.13293			2.32633	0.04889	12.985	0.05466	28.985	0.08628			14.955	0.07813	64.1166	0.08889
		4.55	0.09511	17.9833	0.20809			4.37333	0.0494	19.9533	0.13304			2.33333	0.04889	13	0.05468	29	0.08631			15	0.07813	64.1667	0.08891
		4.56366	0.09529	17.9944	0.20812			4.38647	0.04946	19.9714	0.13314			2.34034	0.04889	13.015	0.0547	29.015	0.08635			15.045	0.07814	64.2167	0.08894
		4.57733	0.09547	18.0055	0.20816			4.3996	0.04952	19.9895	0.13325			2.34735	0.04889	13.03	0.05473	29.03	0.08638			15.0901	0.07814	64.2668	0.08897
		4.59099	0.09565	18.0165	0.20819			4.41273	0.04958	20.0075	0.13336			2.35435	0.04889	13.045	0.05475	29.045	0.08641			15.1351	0.07815	64.3168	0.089
		4.60465	0.09583	18.0276	0.20823			4.42587	0.04964	20.0256	0.13347			2.36136	0.04889	13.0601	0.05477	29.0601	0.08644			15.1802	0.07815	64.3669	0.08903
		4.61832	0.09601	18.0386	0.20826			4.439	0.0497	20.0436	0.13358			2.36837	0.04889	13.0751	0.0548	29.0751	0.08647			15.2252	0.07815	64.4169	0.08905
		4.63198	0.09619	18.0497	0.2083			4.45213	0.04976	20.0617	0.13368			2.37538	0.04889	13.0901	0.05482	29.0901	0.08651			15.2703	0.07816	64.467	0.08908
		4.64565	0.09637	18.0608	0.20833			4.46527	0.04982	20.0797	0.13379			2.38238	0.04889	13.1051	0.05484	29.1051	0.08654			15.3153	0.07816	64.517	0.08911
		4.65931	0.09655	18.0718	0.20837			4.4784	0.04988	20.0978	0.1339			2.38939	0.04889	13.1201	0.05486	29.1201	0.08657			15.3604	0.07817	64.5671	0.08914
		4.67297	0.09673	18.0829	0.2084			4.49153	0.04994	20.1159	0.13401			2.3964	0.04889	13.1351	0.05489	29.1351	0.0866			15.4054	0.07817	64.6171	0.08917
		4.68664	0.09691	18.0939	0.20844			4.50466	0.05001	20.1339	0.13411			2.4034	0.04889	13.1502	0.05491	29.1502	0.08663			15.4505	0.07818	64.6672	0.08919
		4.7003	0.09709	18.105	0.20847			4.5178	0.05007	20.152	0.13422			2.41041	0.0489	13.1652	0.05493	29.1652	0.08667			15.4955	0.07818	64.7172	0.08922
		4.71396	0.09727	18.1161	0.2085			4.53093	0.05013	20.17	0.13433			2.41742	0.0489	13.1802	0.05496	29.1802	0.0867			15.5405	0.07818	64.7673	0.08925
		4.72763	0.09745	18.1271	0.20854			4.54406	0.05019	20.1881	0.13444			2.42442	0.0489	13.1952	0.05498	29.1952	0.08673			15.5856	0.07819	64.8173	0.08928
		4.74129	0.09762	18.1382	0.20857			4.5572	0.05025	20.2062	0.13454			2.43143	0.0489	13.2102	0.055	29.2102	0.08676			15.6306	0.07819	64.8674	0.08931
		4.75495	0.0978	18.1492	0.20861			4.57033	0.05031	20.2242	0.13465			2.43844	0.0489	13.2252	0.05503	29.2252	0.08679			15.6757	0.0782	64.9174	0.08933
		4.76862	0.09798	18.1603	0.20864			4.58346	0.05037	20.2423	0.13476			2.44545	0.0489	13.2402	0.05505	29.2402	0.08683			15.7207	0.0782	64.9675	0.08936
		4.78228	0.09816	18.1714	0.20868			4.5966	0.05043	20.2603	0.13487			2.45245	0.0489	13.2553	0.05507	29.2553	0.08686			15.7658	0.0782	65.0175	0.08939
		4.79595	0.09834	18.1824	0.20871			4.60973	0.05049	20.2784	0.13497			2.45946	0.0489	13.2703	0.0551	29.2703	0.08689			15.8108	0.07821	65.0676	0.08942
		4.80961	0.09852	18.1935	0.20875			4.62286	0.05055	20.2964	0.13508			2.46647	0.0489	13.2853	0.05512	29.2853	0.08692			15.8559	0.07821	65.1176	0.08945
		4.82327	0.0987	18.2046	0.20878			4.636	0.05061	20.3145	0.13519			2.47347	0.0489	13.3003	0.05514	29.3003	0.08695			15.9009	0.07822	65.1677	0.08947
		4.83694	0.09888	18.2156	0.20882			4.64913	0.05067	20.3326	0.1353			2.48048	0.0489	13.3153	0.05516	29.3153	0.08699			15.9459	0.07822	65.2177	0.0895
		4.8506	0.09906	18.2267	0.20885			4.66226	0.05074	20.3506	0.1354			2.48749	0.0489	13.3303	0.05519	29.3303	0.08702			15.991	0.07823	65.2678	0.08953
		4.86426	0.09924	18.2377	0.20888			4.6754	0.0508	20.3687	0.13551			2.49449	0.0489	13.3453	0.05521	29.3453	0.08705			16.036	0.07823	65.3178	0.08956
		4.87793	0.09942	18.2488	0.20892			4.68853	0.05086	20.3867	0.13562			2.5015	0.0489	13.3604	0.05523	29.3604	0.08708			16.0811	0.07823	65.3679	0.08959
		4.89159	0.0996	18.2599	0.20895			4.70166	0.05092	20.4048	0.13573			2.50851	0.0489	13.3754	0.05526	29.3754	0.08711			16.1261	0.07824	65.4179	0.08961
		4.90526	0.09978	18.2709	0.20899			4.71479	0.05098	20.4228	0.13583			2.51552	0.0489	13.3904	0.05528	29.3904	0.08715			16.1712	0.07824	65.468	0.08964
		4.91892	0.09996	18.282	0.20902			4.72793	0.05104	20.4409	0.13594			2.52252	0.0489	13.4054	0.0553	29.4054	0.08718			16.2162	0.07825	65.518	0.08967
		4.93258	0.10014	18.293	0.20906			4.74106	0.0511	20.459	0.13605			2.52953	0.0489	13.4204	0.05533	29.4204	0.08721			16.2613	0.07825	65.5681	0.0897
		4.94625	0.10032	18.3041	0.20909			4.75419	0.05116	20.477	0.13616			2.53654	0.0489	13.4354	0.05535	29.4354	0.08724			16.3063	0.07826	65.6181	0.08973
		4.95991	0.1005	18.3152	0.20913			4.76733	0.05122	20.4951	0.13626			2.54354	0.04891	13.4505	0.05537	29.4505	0.08727			16.3514	0.07826	65.6682	0.08976
		4.97357	0.10068	18.3262	0.20916			4.78046	0.05128	20.5131	0.13637			2.55055	0.04891	13.4655	0.05539	29.4655	0.08731			16.3964	0.07826	65.7182	0.08978
		4.98724	0.10086	18.3373	0.2092			4.79359	0.05134	20.5312	0.13648			2.55756	0.04891	13.4805	0.05542	29.4805	0.08734			16.4414	0.07827	65.7683	0.08981
		5.0009	0.10104	18.3483	0.20923			4.80673	0.0514	20.5493	0.13659			2.56456	0.04891	13.4955	0.05544	29.4955	0.08737			16.4865	0.07827	65.8183	0.08984
		5.01456	0.10122	18.3594	0.20927			4.81986	0.05146	20.5673	0.1367			2.57157	0.04891	13.5105	0.05546	29.5105	0.0874			16.5315	0.07828	65.8684	0.08987
		5.02823	0.1014	18.3705	0.2093			4.83299	0.05153	20.5854	0.1368			2.57858	0.04891	13.5255	0.05549	29.5255	0.08744			16.5766	0.07828	65.9184	0.0899
		5.04189	0.10158	18.3815	0.20933			4.84613	0.05159	20.6034	0.13691			2.58559	0.04891	13.5405	0.05551	29.5405	0.08747			16.6216	0.07829	65.9685	0.08992
		5.05556	0.10176	18.3926	0.20937			4.85926	0.05165	20.6215	0.13702			2.59259	0.04891	13.5556	0.05553	29.5556	0.0875			16.6667	0.07829	66.0185	0.08995
		5.06922	0.10194	18.4036	0.2094			4.87239	0.05171	20.6395	0.13713			2.5996	0.04891	13.5706	0.05556	29.5706	0.08753			16.7117	0.07829	66.0686	0.08998
		5.08288	0.10212	18.4147	0.20944			4.88553	0.05177	20.6576	0.13723			2.60661	0.04891	13.5856	0.05558	29.5856	0.08756			16.7568	0.0783	66.1186	0.09001
		5.09655	0.1023	18.4258	0.20947			4.89866	0.05183	20.6757	0.13734			2.61361	0.04891	13.6006	0.0556	29.6006	0.0876			16.8018	0.0783	66.1687	0.09004
		5.11021	0.10247	18.4368	0.20951			4.91179	0.05189	20.6937	0.13745			2.62062	0.04891	13.6156	0.05562	29.6156	0.08763			16.8468	0.07831	66.2187	0.09006
		5.12387	0.10265	18.4479	0.20954			4.92492	0.05195	20.7118	0.13756			2.62763	0.04891	13.6306	0.05565	29.6306	0.08766			16.8919	0.07831	66.2688	0.09009
		5.13754	0.10283	18.459	0.20958			4.93806	0.05201	20.7298	0.13766			2.63463	0.04891	13.6456	0.05567	29.6456	0.08769			16.9369	0.07832	66.3188	0.09012
		5.1512	0.10301	18.47	0.20961			4.95119	0.05207	20.7479	0.13777			2.64164	0.04891	13.6607	0.05569	29.6607	0.08772			16.982	0.07832	66.3689	0.09015
		5.16486	0.10319	18.4811	0.20965			4.96432	0.05213	20.766	0.13788			2.64865	0.04891	13.6757	0.05572	29.6757	0.08776			17.027	0.07832	66.4189	0.09018
		5.17853	0.10337	18.4921	0.20968			4.97746	0.05219	20.784	0.13799			2.65566	0.04891	13.6907	0.05574	29.6907	0.08779			17.0721	0.07833	66.469	0.0902
		5.19219	0.10355	18.5032	0.20971			4.99059	0.05225	20.8021	0.13809			2.66266	0.04891	13.7057	0.05576	29.7057	0.08782			17.1171	0.07833	66.519	0.09023
		5.20586	0.10373	18.5143	0.20975			5.00372	0.05232	20.8201	0.1382			2.66967	0.04892	13.7207	0.05579	29.7207	0.08785			17.1622	0.07834	66.5691	0.09026
		5.21952	0.10391	18.5253	0.20978			5.01686	0.05238	20.8382	0.13831			2.67668	0.04892	13.7357	0.05581	29.7357	0.08788			17.2072	0.07834	66.6191	0.09029
		5.23318	0.10409	18.5364	0.20982			5.02999	0.05244	20.8562	0.13842			2.68368	0.04892	13.7508	0.05583	29.7508	0.08792			17.2523	0.07835	66.6692	0.09032
		5.24685	0.10427	18.5475	0.20985			5.04312	0.0525	20.8743	0.13852			2.69069	0.04892	13.7658	0.05585	29.7658	0.08795			17.2973	0.07835	66.7192	0.09034
		5.26051	0.10445	18.5585	0.20989			5.05626	0.05256	20.8924	0.13863			2.6977	0.04892	13.7808	0.05588	29.7808	0.08798			17.3423	0.07835	66.7693	0.09037
		5.27417	0.10463	18.5696	0.20992			5.06939	0.05262	20.9104	0.13874			2.7047	0.04892	13.7958	0.0559	29.7958	0.08801			17.3874	0.07836	66.8193	0.0904
		5.28784	0.10481	18.5806	0.20996			5.08252	0.05268	20.9285	0.13885			2.71171	0.04892	13.8108	0.05592	29.8108	0.08804			17.4324	0.07836	66.8694	0.09043
		5.3015	0.10499	18.5917	0.20999			5.09566	0.05274	20.9465	0.13895			2.71872	0.04892	13.8258	0.05595	29.8258	0.08808			17.4775	0.07837	66.9194	0.09046
		5.31517	0.10517	18.6028	0.21003			5.10879	0.0528	20.9646	0.13906			2.72573	0.04892	13.8408	0.05597	29.8408	0.08811			17.5225	0.07837	66.9695	0.09048
		5.32883	0.10535	18.6138	0.21006			5.12192	0.05286	20.9826	0.13917			2.73273	0.04892	13.8559	0.05599	29.8559	0.08814			17.5676	0.07838	67.0195	0.09051
		5.34249	0.10553	18.6249	0.2101			5.13506	0.05292	21.0007	0.13928			2.73974	0.04892	13.8709	0.05602	29.8709	0.08817			17.6126	0.07838	67.0696	0.09054
		5.35616	0.10571	18.6359	0.21013			5.14819	0.05298	21.0188	0.13939			2.74675	0.04892	13.8859	0.05604	29.8859	0.0882			17.6577	0.07838	67.1196	0.09057
		5.36982	0.10589	18.647	0.21016			5.16132	0.05304	21.0368	0.13949			2.75375	0.04892	13.9009	0.05606	29.9009	0.08824			17.7027	0.07839	67.1697	0.0906
		5.38348	0.10607	18.6581	0.2102			5.17445	0.05311	21.0549	0.1396			2.76076	0.04892	13.9159	0.05608	29.9159	0.08827			17.7477	0.07839	67.2197	0.09062
		5.39715	0.10625	18.6691	0.21023			5.18759	0.05317	21.0729	0.13971			2.76777	0.04892	13.9309	0.05611	29.9309	0.0883			17.7928	0.0784	67.2698	0.09065
		5.41081	0.10643	18.6802	0.21027			5.20072	0.05323	21.091	0.13982			2.77477	0.04892	13.9459	0.05613	29.9459	0.08833			17.8378	0.0784	67.3198	0.09068
		5.42447	0.10661	18.6912	0.2103			5.21385	0.05329	21.109	0.13992			2.78178	0.04892	13.961	0.05615	29.961	0.08836			17.8829	0.07841	67.3699	0.09071
		5.43814	0.10679	18.7023	0.21034			5.22699	0.05335	21.1271	0.14003			2.78879	0.04892	13.976	0.05618	29.976	0.0884			17.9279	0.07841	67.4199	0.09074
		5.4518	0.10697	18.7134	0.21037			5.24012	0.05341	21.1452	0.14014			2.7958	0.04893	13.991	0.0562	29.991	0.08843			17.973	0.07841	67.47	0.09076
		5.46547	0.10715	18.7244	0.21041			5.25325	0.05347	21.1632	0.14025			2.8028	0.04893	14.006	0.05622	30.006	0.08846			18.018	0.07842	67.52	0.09079
		5.47913	0.10733	18.7355	0.21044			5.26639	0.05353	21.1813	0.14035			2.80981	0.04893	14.021	0.05625	30.021	0.08849			18.0631	0.07842	67.5701	0.09082
		5.49279	0.1075	18.7465	0.21048			5.27952	0.05359	21.1993	0.14046			2.81682	0.04893	14.036	0.05627	30.036	0.08852			18.1081	0.07843	67.6201	0.09085
		5.50646	0.10768	18.7576	0.21051			5.29265	0.05365	21.2174	0.14057			2.82382	0.04893	14.0511	0.05629	30.0511	0.08856			18.1532	0.07843	67.6702	0.09088
		5.52012	0.10786	18.7687	0.21054			5.30579	0.05371	21.2355	0.14068			2.83083	0.04893	14.0661	0.05631	30.0661	0.08859			18.1982	0.07843	67.7202	0.0909
		5.53378	0.10804	18.7797	0.21058			5.31892	0.05377	21.2535	0.14078			2.83784	0.04893	14.0811	0.05634	30.0811	0.08862			18.2432	0.07844	67.7703	0.09093
		5.54745	0.10822	18.7908	0.21061			5.33205	0.05384	21.2716	0.14089			2.84484	0.04893	14.0961	0.05636	30.0961	0.08865			18.2883	0.07844	67.8203	0.09096
		5.56111	0.1084	18.8019	0.21065			5.34519	0.0539	21.2896	0.141			2.85185	0.04893	14.1111	0.05638	30.1111	0.08868			18.3333	0.07845	67.8704	0.09099
		5.57477	0.10858	18.8129	0.21068			5.35832	0.05396	21.3077	0.14111			2.85886	0.04893	14.1261	0.05641	30.1261	0.08872			18.3784	0.07845	67.9204	0.09102
		5.58844	0.10876	18.824	0.21072			5.37145	0.05402	21.3257	0.14121			2.86587	0.04893	14.1411	0.05643	30.1411	0.08875			18.4234	0.07846	67.9705	0.09104
		5.6021	0.10894	18.835	0.21075			5.38458	0.05408	21.3438	0.14132			2.87287	0.04893	14.1562	0.05645	30.1562	0.08878			18.4685	0.07846	68.0205	0.09107
		5.61577	0.10912	18.8461	0.21079			5.39772	0.05414	21.3619	0.14143			2.87988	0.04893	14.1712	0.05648	30.1712	0.08881			18.5135	0.07846	68.0706	0.0911
		5.62943	0.1093	18.8572	0.21082			5.41085	0.0542	21.3799	0.14154			2.88689	0.04893	14.1862	0.0565	30.1862	0.08884			18.5586	0.07847	68.1206	0.09113
		5.64309	0.10948	18.8682	0.21086			5.42398	0.05426	21.398	0.14164			2.89389	0.04893	14.2012	0.05652	30.2012	0.08888			18.6036	0.07847	68.1707	0.09116
		5.65676	0.10966	18.8793	0.21089			5.43712	0.05432	21.416	0.14175			2.9009	0.04893	14.2162	0.05654	30.2162	0.08891			18.6486	0.07848	68.2207	0.09118
		5.67042	0.10984	18.8903	0.21092			5.45025	0.05438	21.4341	0.14186			2.90791	0.04893	14.2312	0.05657	30.2312	0.08894			18.6937	0.07848	68.2708	0.09121
		5.68408	0.11002	18.9014	0.21096			5.46338	0.05444	21.4521	0.14197			2.91491	0.04893	14.2462	0.05659	30.2462	0.08897			18.7387	0.07849	68.3208	0.09124
		5.69775	0.1102	18.9125	0.21099			5.47652	0.0545	21.4702	0.14208			2.92192	0.04893	14.2613	0.05661	30.2613	0.089			18.7838	0.07849	68.3709	0.09127
		5.71141	0.11038	18.9235	0.21103			5.48965	0.05456	21.4883	0.14218			2.92893	0.04894	14.2763	0.05664	30.2763	0.08904			18.8288	0.07849	68.4209	0.0913
		5.72508	0.11056	18.9346	0.21106			5.50278	0.05463	21.5063	0.14229			2.93594	0.04894	14.2913	0.05666	30.2913	0.08907			18.8739	0.0785	68.471	0.09132
		5.73874	0.11074	18.9457	0.2111			5.51592	0.05469	21.5244	0.1424			2.94294	0.04894	14.3063	0.05668	30.3063	0.0891			18.9189	0.0785	68.521	0.09135
		5.7524	0.11092	18.9567	0.21113			5.52905	0.05475	21.5424	0.14251			2.94995	0.04894	14.3213	0.05671	30.3213	0.08913			18.964	0.07851	68.5711	0.09138
		5.76607	0.1111	18.9678	0.21117			5.54218	0.05481	21.5605	0.14261			2.95696	0.04894	14.3363	0.05673	30.3363	0.08916			19.009	0.07851	68.6211	0.09141
		5.77973	0.11128	18.9788	0.2112			5.55532	0.05487	21.5786	0.14272			2.96396	0.04894	14.3514	0.05675	30.3514	0.0892			19.0541	0.07852	68.6712	0.09144
		5.79339	0.11146	18.9899	0.21124			5.56845	0.05493	21.5966	0.14283			2.97097	0.04894	14.3664	0.05677	30.3664	0.08923			19.0991	0.07852	68.7212	0.09147
		5.80706	0.11164	19.0009	0.21127			5.58158	0.05499	21.6147	0.14294			2.97798	0.04894	14.3814	0.0568	30.3814	0.08926			19.1441	0.07852	68.7713	0.09149
		5.82072	0.11182	19.012	0.21131			5.59471	0.05505	21.6327	0.14304			2.98498	0.04894	14.3964	0.05682	30.3964	0.08929			19.1892	0.07853	68.8213	0.09152
		5.83438	0.112	19.0231	0.21134			5.60785	0.05511	21.6508	0.14315			2.99199	0.04894	14.4114	0.05684	30.4114	0.08932			19.2342	0.07853	68.8714	0.09155
		5.84805	0.11218	19.0341	0.21137			5.62098	0.05517	21.6688	0.14326			2.999	0.04894	14.4264	0.05687	30.4264	0.08936			19.2793	0.07854	68.9214	0.09158
		5.86171	0.11235	19.0452	0.21141			5.63411	0.05523	21.6869	0.14337			3.00601	0.04894	14.4414	0.05689	30.4414	0.08939			19.3243	0.07854	68.9715	0.09161
		5.87538	0.11253	19.0563	0.21144			5.64725	0.05529	21.705	0.14347			3.01301	0.04894	14.4565	0.05691	30.4565	0.08942			19.3694	0.07855	69.0215	0.09163
		5.88904	0.11271	19.0673	0.21148			5.66038	0.05535	21.723	0.14358			3.02002	0.04894	14.4715	0.05694	30.4715	0.08945			19.4144	0.07855	69.0716	0.09166
		5.9027	0.11289	19.0784	0.21151			5.67351	0.05542	21.7411	0.14369			3.02703	0.04894	14.4865	0.05696	30.4865	0.08948			19.4595	0.07855	69.1216	0.09169
		5.91637	0.11307	19.0894	0.21155			5.68665	0.05548	21.7591	0.1438			3.03403	0.04894	14.5015	0.05698	30.5015	0.08952			19.5045	0.07856	69.1717	0.09172
		5.93003	0.11325	19.1005	0.21158			5.69978	0.05554	21.7772	0.1439			3.04104	0.04894	14.5165	0.05701	30.5165	0.08955			19.5495	0.07856	69.2217	0.09175
		5.94369	0.11343	19.1116	0.21162			5.71291	0.0556	21.7953	0.14401			3.04805	0.04894	14.5315	0.05703	30.5315	0.08958			19.5946	0.07857	69.2718	0.09177
		5.95736	0.11361	19.1226	0.21165			5.72605	0.05566	21.8133	0.14412			3.05506	0.04895	14.5465	0.05705	30.5465	0.08961			19.6396	0.07857	69.3218	0.0918
		5.97102	0.11379	19.1337	0.21169			5.73918	0.05572	21.8314	0.14423			3.06206	0.04895	14.5616	0.05707	30.5616	0.08964			19.6847	0.07858	69.3719	0.09183
		5.98468	0.11397	19.1447	0.21172			5.75231	0.05578	21.8494	0.14433			3.06907	0.04895	14.5766	0.0571	30.5766	0.08968			19.7297	0.07858	69.4219	0.09186
		5.99835	0.11415	19.1558	0.21175			5.76545	0.05584	21.8675	0.14444			3.07608	0.04895	14.5916	0.05712	30.5916	0.08971			19.7748	0.07858	69.472	0.09189
		6.01201	0.11433	19.1669	0.21179			5.77858	0.0559	21.8855	0.14455			3.08308	0.04895	14.6066	0.05714	30.6066	0.08974			19.8198	0.07859	69.522	0.09191
		6.02568	0.11451	19.1779	0.21182			5.79171	0.05596	21.9036	0.14466			3.09009	0.04895	14.6216	0.05717	30.6216	0.08977			19.8649	0.07859	69.5721	0.09194
		6.03934	0.11469	19.189	0.21186			5.80484	0.05602	21.9217	0.14476			3.0971	0.04895	14.6366	0.05719	30.6366	0.08981			19.9099	0.0786	69.6221	0.09197
		6.053	0.11487	19.2001	0.21189			5.81798	0.05608	21.9397	0.14487			3.1041	0.04895	14.6517	0.05721	30.6517	0.08984			19.955	0.0786	69.6722	0.092
		6.06667	0.11505	19.2111	0.21193			5.83111	0.05615	21.9578	0.14498			3.11111	0.04895	14.6667	0.05724	30.6667	0.08987			20	0.07861	69.7222	0.09203
		6.08033	0.11523	19.2222	0.21196			5.84424	0.05621	21.9758	0.14509			3.11812	0.04895	14.6817	0.05726	30.6817	0.0899			20.045	0.07861	69.7723	0.09205
		6.09399	0.11541	19.2332	0.212			5.85738	0.05627	21.9939	0.1452			3.12513	0.04895	14.6967	0.05728	30.6967	0.08993			20.0901	0.07861	69.8223	0.09208
		6.10766	0.11559	19.2443	0.21203			5.87051	0.05633	22.0119	0.1453			3.13213	0.04895	14.7117	0.0573	30.7117	0.08997			20.1351	0.07862	69.8724	0.09211
		6.12132	0.11577	19.2554	0.21207			5.88364	0.05639	22.03	0.14541			3.13914	0.04895	14.7267	0.05733	30.7267	0.09			20.1802	0.07862	69.9224	0.09214
		6.13498	0.11595	19.2664	0.2121			5.89678	0.05645	22.0481	0.14552			3.14615	0.04895	14.7417	0.05735	30.7417	0.09003			20.2252	0.07863	69.9725	0.09217
		6.14865	0.11613	19.2775	0.21213			5.90991	0.05651	22.0661	0.14563			3.15315	0.04895	14.7568	0.05737	30.7568	0.09006			20.2703	0.07863	70.0225	0.09219
		6.16231	0.11631	19.2885	0.21217			5.92304	0.05657	22.0842	0.14573			3.16016	0.04895	14.7718	0.0574	30.7718	0.09009			20.3153	0.07864	70.0726	0.09222
		6.17598	0.11649	19.2996	0.2122			5.93618	0.05663	22.1022	0.14584			3.16717	0.04895	14.7868	0.05742	30.7868	0.09013			20.3604	0.07864	70.1226	0.09225
		6.18964	0.11667	19.3107	0.21224			5.94931	0.05669	22.1203	0.14595			3.17417	0.04895	14.8018	0.05744	30.8018	0.09016			20.4054	0.07864	70.1727	0.09228
		6.2033	0.11685	19.3217	0.21227			5.96244	0.05675	22.1384	0.14606			3.18118	0.04896	14.8168	0.05747	30.8168	0.09019			20.4505	0.07865	70.2227	0.09231
		6.21697	0.11703	19.3328	0.21231			5.97558	0.05681	22.1564	0.14616			3.18819	0.04896	14.8318	0.05749	30.8318	0.09022			20.4955	0.07865	70.2728	0.09233
		6.23063	0.1172	19.3438	0.21234			5.98871	0.05687	22.1745	0.14627			3.1952	0.04896	14.8468	0.05751	30.8468	0.09025			20.5405	0.07866	70.3228	0.09236
		6.24429	0.11738	19.3549	0.21238			6.00184	0.05694	22.1925	0.14638			3.2022	0.04896	14.8619	0.05753	30.8619	0.09029			20.5856	0.07866	70.3729	0.09239
		6.25796	0.11756	19.366	0.21241			6.01497	0.057	22.2106	0.14649			3.20921	0.04896	14.8769	0.05756	30.8769	0.09032			20.6306	0.07866	70.4229	0.09242
		6.27162	0.11774	19.377	0.21245			6.02811	0.05706	22.2286	0.14659			3.21622	0.04896	14.8919	0.05758	30.8919	0.09035			20.6757	0.07867	70.473	0.09245
		6.28529	0.11792	19.3881	0.21248			6.04124	0.05712	22.2467	0.1467			3.22322	0.04896	14.9069	0.0576	30.9069	0.09038			20.7207	0.07867	70.523	0.09247
		6.29895	0.1181	19.3991	0.21252			6.05437	0.05718	22.2648	0.14681			3.23023	0.04896	14.9219	0.05763	30.9219	0.09041			20.7658	0.07868	70.5731	0.0925
		6.31261	0.11828	19.4102	0.21255			6.06751	0.05724	22.2828	0.14692			3.23724	0.04896	14.9369	0.05765	30.9369	0.09045			20.8108	0.07868	70.6231	0.09253
		6.32628	0.11846	19.4213	0.21258			6.08064	0.0573	22.3009	0.14702			3.24424	0.04896	14.952	0.05767	30.952	0.09048			20.8559	0.07869	70.6732	0.09256
		6.33994	0.11864	19.4323	0.21262			6.09377	0.05736	22.3189	0.14713			3.25125	0.04896	14.967	0.0577	30.967	0.09051			20.9009	0.07869	70.7232	0.09259
		6.3536	0.11882	19.4434	0.21265			6.10691	0.05742	22.337	0.14724			3.25826	0.04896	14.982	0.05772	30.982	0.09054			20.9459	0.07869	70.7733	0.09261
		6.36727	0.119	19.4545	0.21269			6.12004	0.05748	22.3551	0.14735			3.26527	0.04896	14.997	0.05774	30.997	0.09057			20.991	0.0787	70.8233	0.09264
		6.38093	0.11918	19.4655	0.21272			6.13317	0.05754	22.3731	0.14745			3.27227	0.04896	15.012	0.05776	31.012	0.09061			21.036	0.0787	70.8734	0.09267
		6.39459	0.11936	19.4766	0.21276			6.14631	0.0576	22.3912	0.14756			3.27928	0.04896	15.027	0.05779	31.027	0.09064			21.0811	0.07871	70.9234	0.0927
		6.40826	0.11954	19.4876	0.21279			6.15944	0.05766	22.4092	0.14767			3.28629	0.04896	15.042	0.05781	31.042	0.09067			21.1261	0.07871	70.9735	0.09273
		6.42192	0.11972	19.4987	0.21283			6.17257	0.05773	22.4273	0.14778			3.29329	0.04896	15.0571	0.05783	31.0571	0.0907			21.1712	0.07872	71.0235	0.09275
		6.43559	0.1199	19.5098	0.21286			6.18571	0.05779	22.4454	0.14789			3.3003	0.04896	15.0721	0.05786	31.0721	0.09073			21.2162	0.07872	71.0736	0.09278
		6.44925	0.12008	19.5208	0.2129			6.19884	0.05785	22.4634	0.14799			3.30731	0.04897	15.0871	0.05788	31.0871	0.09077			21.2613	0.07872	71.1236	0.09281
		6.46291	0.12026	19.5319	0.21293			6.21197	0.05791	22.4815	0.1481			3.31431	0.04897	15.1021	0.0579	31.1021	0.0908			21.3063	0.07873	71.1737	0.09284
		6.47658	0.12044	19.5429	0.21296			6.22511	0.05797	22.4995	0.14821			3.32132	0.04897	15.1171	0.05793	31.1171	0.09083			21.3514	0.07873	71.2237	0.09287
		6.49024	0.12062	19.554	0.213			6.23824	0.05803	22.5176	0.14832			3.32833	0.04897	15.1321	0.05795	31.1321	0.09086			21.3964	0.07874	71.2738	0.09289
		6.5039	0.1208	19.5651	0.21303			6.25137	0.05809	22.5356	0.14842			3.33534	0.04897	15.1471	0.05797	31.1471	0.09089			21.4414	0.07874	71.3238	0.09292
		6.51757	0.12098	19.5761	0.21307			6.2645	0.05815	22.5537	0.14853			3.34234	0.04897	15.1622	0.05799	31.1622	0.09093			21.4865	0.07875	71.3739	0.09295
		6.53123	0.12116	19.5872	0.2131			6.27764	0.05821	22.5718	0.14864			3.34935	0.04897	15.1772	0.05802	31.1772	0.09096			21.5315	0.07875	71.4239	0.09298
		6.54489	0.12134	19.5983	0.21314			6.29077	0.05827	22.5898	0.14875			3.35636	0.04897	15.1922	0.05804	31.1922	0.09099			21.5766	0.07875	71.474	0.09301
		6.55856	0.12152	19.6093	0.21317			6.3039	0.05833	22.6079	0.14885			3.36336	0.04897	15.2072	0.05806	31.2072	0.09102			21.6216	0.07876	71.524	0.09303
		6.57222	0.1217	19.6204	0.21321			6.31704	0.05839	22.6259	0.14896			3.37037	0.04897	15.2222	0.05809	31.2222	0.09105			21.6667	0.07876	71.5741	0.09306
		6.58589	0.12188	19.6314	0.21324			6.33017	0.05845	22.644	0.14907			3.37738	0.04897	15.2372	0.05811	31.2372	0.09109			21.7117	0.07877	71.6241	0.09309
		6.59955	0.12205	19.6425	0.21328			6.3433	0.05852	22.662	0.14918			3.38438	0.04897	15.2523	0.05813	31.2523	0.09112			21.7568	0.07877	71.6742	0.09312
		6.61321	0.12223	19.6535	0.21331			6.35644	0.05858	22.6801	0.14928			3.39139	0.04897	15.2673	0.05816	31.2673	0.09115			21.8018	0.07878	71.7242	0.09315
		6.62688	0.12241	19.6646	0.21334			6.36957	0.05864	22.6982	0.14939			3.3984	0.04897	15.2823	0.05818	31.2823	0.09118			21.8468	0.07878	71.7743	0.09318
		6.64054	0.12259	19.6757	0.21338			6.3827	0.0587	22.7162	0.1495			3.40541	0.04897	15.2973	0.0582	31.2973	0.09121			21.8919	0.07878	71.8243	0.0932
		6.6542	0.12277	19.6867	0.21341			6.39584	0.05876	22.7343	0.14961			3.41241	0.04897	15.3123	0.05822	31.3123	0.09125			21.9369	0.07879	71.8744	0.09323
		6.66787	0.12295	19.6978	0.21345			6.40897	0.05882	22.7523	0.14971			3.41942	0.04897	15.3273	0.05825	31.3273	0.09128			21.982	0.07879	71.9244	0.09326
		6.68153	0.12313	19.7089	0.21348			6.4221	0.05888	22.7704	0.14982			3.42643	0.04897	15.3423	0.05827	31.3423	0.09131			22.027	0.0788	71.9745	0.09329
		6.6952	0.12331	19.7199	0.21352			6.43524	0.05894	22.7885	0.14993			3.43343	0.04897	15.3574	0.05829	31.3574	0.09134			22.0721	0.0788	72.0245	0.09332
		6.70886	0.12349	19.731	0.21355			6.44837	0.059	22.8065	0.15004			3.44044	0.04898	15.3724	0.05832	31.3724	0.09137			22.1171	0.07881	72.0746	0.09334
		6.72252	0.12367	19.742	0.21359			6.4615	0.05906	22.8246	0.15014			3.44745	0.04898	15.3874	0.05834	31.3874	0.09141			22.1622	0.07881	72.1246	0.09337
		6.73619	0.12385	19.7531	0.21362			6.47463	0.05912	22.8426	0.15025			3.45445	0.04898	15.4024	0.05836	31.4024	0.09144			22.2072	0.07881	72.1747	0.0934
		6.74985	0.12403	19.7642	0.21366			6.48777	0.05918	22.8607	0.15036			3.46146	0.04898	15.4174	0.05839	31.4174	0.09147			22.2523	0.07882	72.2247	0.09343
		6.76351	0.12421	19.7752	0.21369			6.5009	0.05925	22.8787	0.15047			3.46847	0.04898	15.4324	0.05841	31.4324	0.0915			22.2973	0.07882	72.2748	0.09346
		6.77718	0.12439	19.7863	0.21373			6.51403	0.05931	22.8968	0.15058			3.47548	0.04898	15.4474	0.05843	31.4474	0.09153			22.3423	0.07883	72.3248	0.09348
		6.79084	0.12457	19.7974	0.21376			6.52717	0.05937	22.9149	0.15068			3.48248	0.04898	15.4625	0.05845	31.4625	0.09157			22.3874	0.07883	72.3749	0.09351
		6.8045	0.12475	19.8084	0.21379			6.5403	0.05943	22.9329	0.15079			3.48949	0.04898	15.4775	0.05848	31.4775	0.0916			22.4324	0.07884	72.4249	0.09354
		6.81817	0.12493	19.8195	0.21383			6.55343	0.05949	22.951	0.1509			3.4965	0.04898	15.4925	0.0585	31.4925	0.09163			22.4775	0.07884	72.475	0.09357
		6.83183	0.12511	19.8305	0.21386			6.56657	0.05955	22.969	0.15101			3.5035	0.04898	15.5075	0.05852	31.5075	0.09166			22.5225	0.07884	72.525	0.0936
		6.8455	0.12529	19.8416	0.2139			6.5797	0.05961	22.9871	0.15111			3.51051	0.04898	15.5225	0.05855	31.5225	0.09169			22.5676	0.07885	72.5751	0.09362
		6.85916	0.12547	19.8527	0.21393			6.59283	0.05967	23.0052	0.15122			3.51752	0.04898	15.5375	0.05857	31.5375	0.09173			22.6126	0.07885	72.6251	0.09365
		6.87282	0.12565	19.8637	0.21397			6.60597	0.05973	23.0232	0.15133			3.52452	0.04898	15.5526	0.05859	31.5526	0.09176			22.6577	0.07886	72.6752	0.09368
		6.88649	0.12583	19.8748	0.214			6.6191	0.05979	23.0413	0.15144			3.53153	0.04898	15.5676	0.05862	31.5676	0.09179			22.7027	0.07886	72.7252	0.09371
		6.90015	0.12601	19.8858	0.21404			6.63223	0.05985	23.0593	0.15154			3.53854	0.04898	15.5826	0.05864	31.5826	0.09182			22.7477	0.07887	72.7753	0.09374
		6.91381	0.12619	19.8969	0.21407			6.64537	0.05991	23.0774	0.15165			3.54555	0.04898	15.5976	0.05866	31.5976	0.09185			22.7928	0.07887	72.8253	0.09376
		6.92748	0.12637	19.908	0.21411			6.6585	0.05997	23.0954	0.15176			3.55255	0.04898	15.6126	0.05869	31.6126	0.09189			22.8378	0.07887	72.8754	0.09379
		6.94114	0.12655	19.919	0.21414			6.67163	0.06004	23.1135	0.15187			3.55956	0.04898	15.6276	0.05871	31.6276	0.09192			22.8829	0.07888	72.9254	0.09382
		6.9548	0.12673	19.9301	0.21417			6.68476	0.0601	23.1316	0.15197			3.56657	0.04899	15.6426	0.05873	31.6426	0.09195			22.9279	0.07888	72.9755	0.09385
		6.96847	0.1269	19.9411	0.21421			6.6979	0.06016	23.1496	0.15208			3.57357	0.04899	15.6577	0.05875	31.6577	0.09198			22.973	0.07889	73.0255	0.09388
		6.98213	0.12708	19.9522	0.21424			6.71103	0.06022	23.1677	0.15219			3.58058	0.04899	15.6727	0.05878	31.6727	0.09202			23.018	0.07889	73.0756	0.0939
		6.9958	0.12726	19.9633	0.21428			6.72416	0.06028	23.1857	0.1523			3.58759	0.04899	15.6877	0.0588	31.6877	0.09205			23.0631	0.07889	73.1256	0.09393
		7.00946	0.12744	19.9743	0.21431			6.7373	0.06034	23.2038	0.1524			3.59459	0.04899	15.7027	0.05882	31.7027	0.09208			23.1081	0.0789	73.1757	0.09396
		7.02312	0.12762	19.9854	0.21435			6.75043	0.0604	23.2218	0.15251			3.6016	0.04899	15.7177	0.05885	31.7177	0.09211			23.1532	0.0789	73.2257	0.09399
		7.03679	0.1278	19.9964	0.21438			6.76356	0.06046	23.2399	0.15262			3.60861	0.04899	15.7327	0.05887	31.7327	0.09214			23.1982	0.07891	73.2758	0.09402
		7.05045	0.12798	20.0075	0.21442			6.7767	0.06052	23.258	0.15273			3.61562	0.04899	15.7477	0.05889	31.7477	0.09218			23.2432	0.07891	73.3258	0.09404
		7.06411	0.12816	20.0186	0.21445			6.78983	0.06058	23.276	0.15283			3.62262	0.04899	15.7628	0.05892	31.7628	0.09221			23.2883	0.07892	73.3759	0.09407
		7.07778	0.12834	20.0296	0.21449			6.80296	0.06064	23.2941	0.15294			3.62963	0.04899	15.7778	0.05894	31.7778	0.09224			23.3333	0.07892	73.4259	0.0941
		7.09144	0.12852	20.0407	0.21452			6.8161	0.0607	23.3121	0.15305			3.63664	0.04899	15.7928	0.05896	31.7928	0.09227			23.3784	0.07892	73.476	0.09413
		7.10511	0.1287	20.0517	0.21456			6.82923	0.06076	23.3302	0.15316			3.64364	0.04899	15.8078	0.05898	31.8078	0.0923			23.4234	0.07893	73.526	0.09416
		7.11877	0.12888	20.0628	0.21459			6.84236	0.06083	23.3483	0.15326			3.65065	0.04899	15.8228	0.05901	31.8228	0.09234			23.4685	0.07893	73.5761	0.09418
		7.13243	0.12906	20.0739	0.21462			6.8555	0.06089	23.3663	0.15337			3.65766	0.04899	15.8378	0.05903	31.8378	0.09237			23.5135	0.07894	73.6261	0.09421
		7.1461	0.12924	20.0849	0.21466			6.86863	0.06095	23.3844	0.15348			3.66466	0.04899	15.8529	0.05905	31.8529	0.0924			23.5586	0.07894	73.6762	0.09424
		7.15976	0.12942	20.096	0.21469			6.88176	0.06101	23.4024	0.15359			3.67167	0.04899	15.8679	0.05908	31.8679	0.09243			23.6036	0.07895	73.7262	0.09427
		7.17342	0.1296	20.1071	0.21473			6.89489	0.06107	23.4205	0.1537			3.67868	0.04899	15.8829	0.0591	31.8829	0.09246			23.6486	0.07895	73.7763	0.0943
		7.18709	0.12978	20.1181	0.21476			6.90803	0.06113	23.4385	0.1538			3.68569	0.04899	15.8979	0.05912	31.8979	0.0925			23.6937	0.07895	73.8263	0.09432
		7.20075	0.12996	20.1292	0.2148			6.92116	0.06119	23.4566	0.15391			3.69269	0.049	15.9129	0.05915	31.9129	0.09253			23.7387	0.07896	73.8764	0.09435
		7.21441	0.13014	20.1402	0.21483			6.93429	0.06125	23.4747	0.15402			3.6997	0.049	15.9279	0.05917	31.9279	0.09256			23.7838	0.07896	73.9264	0.09438
		7.22808	0.13032	20.1513	0.21487			6.94743	0.06131	23.4927	0.15413			3.70671	0.049	15.9429	0.05919	31.9429	0.09259			23.8288	0.07897	73.9765	0.09441
		7.24174	0.1305	20.1624	0.2149			6.96056	0.06137	23.5108	0.15423			3.71371	0.049	15.958	0.05921	31.958	0.09262			23.8739	0.07897	74.0265	0.09444
		7.25541	0.13068	20.1734	0.21494			6.97369	0.06143	23.5288	0.15434			3.72072	0.049	15.973	0.05924	31.973	0.09266			23.9189	0.07898	74.0766	0.09446
		7.26907	0.13086	20.1845	0.21497			6.98683	0.06149	23.5469	0.15445			3.72773	0.049	15.988	0.05926	31.988	0.09269			23.964	0.07898	74.1266	0.09449
		7.28273	0.13104	20.1956	0.215			6.99996	0.06156	23.5649	0.15456			3.73473	0.049	16.003	0.05928	32.003	0.09272			24.009	0.07898	74.1767	0.09452
		7.2964	0.13122	20.2066	0.21504			7.01309	0.06162	23.583	0.15466			3.74174	0.049	16.018	0.05931	32.018	0.09275			24.0541	0.07899	74.2267	0.09455
		7.31006	0.1314	20.2177	0.21507			7.02623	0.06168	23.6011	0.15477			3.74875	0.049	16.033	0.05933	32.033	0.09278			24.0991	0.07899	74.2768	0.09458
		7.32372	0.13158	20.2287	0.21511			7.03936	0.06174	23.6191	0.15488			3.75576	0.049	16.048	0.05935	32.0481	0.09282			24.1441	0.079	74.3268	0.0946
		7.33739	0.13175	20.2398	0.21514			7.05249	0.0618	23.6372	0.15499			3.76276	0.049	16.0631	0.05938	32.0631	0.09285			24.1892	0.079	74.3769	0.09463
		7.35105	0.13193	20.2508	0.21518			7.06563	0.06186	23.6552	0.15509			3.76977	0.049	16.0781	0.0594	32.0781	0.09288			24.2342	0.07901	74.4269	0.09466
		7.36471	0.13211	20.2619	0.21521			7.07876	0.06192	23.6733	0.1552			3.77678	0.049	16.0931	0.05942	32.0931	0.09291			24.2793	0.07901	74.477	0.09469
		7.37838	0.13229	20.273	0.21525			7.09189	0.06198	23.6913	0.15531			3.78378	0.049	16.1081	0.05944	32.1081	0.09294			24.3243	0.07901	74.527	0.09472
		7.39204	0.13247	20.284	0.21528			7.10503	0.06204	23.7094	0.15542			3.79079	0.049	16.1231	0.05947	32.1231	0.09298			24.3694	0.07902	74.5771	0.09474
		7.40571	0.13265	20.2951	0.21532			7.11816	0.0621	23.7275	0.15552			3.7978	0.049	16.1381	0.05949	32.1381	0.09301			24.4144	0.07902	74.6271	0.09477
		7.41937	0.13283	20.3062	0.21535			7.13129	0.06216	23.7455	0.15563			3.8048	0.049	16.1532	0.05951	32.1531	0.09304			24.4595	0.07903	74.6772	0.0948
		7.43303	0.13301	20.3172	0.21538			7.14442	0.06222	23.7636	0.15574			3.81181	0.049	16.1682	0.05954	32.1682	0.09307			24.5045	0.07903	74.7272	0.09483
		7.4467	0.13319	20.3283	0.21542			7.15756	0.06228	23.7816	0.15585			3.81882	0.049	16.1832	0.05956	32.1832	0.0931			24.5495	0.07904	74.7773	0.09486
		7.46036	0.13337	20.3393	0.21545			7.17069	0.06235	23.7997	0.15595			3.82583	0.04901	16.1982	0.05958	32.1982	0.09314			24.5946	0.07904	74.8273	0.09489
		7.47402	0.13355	20.3504	0.21549			7.18382	0.06241	23.8178	0.15606			3.83283	0.04901	16.2132	0.05961	32.2132	0.09317			24.6396	0.07904	74.8774	0.09491
		7.48769	0.13373	20.3615	0.21552			7.19696	0.06247	23.8358	0.15617			3.83984	0.04901	16.2282	0.05963	32.2282	0.0932			24.6847	0.07905	74.9274	0.09494
		7.50135	0.13391	20.3725	0.21556			7.21009	0.06253	23.8539	0.15628			3.84685	0.04901	16.2432	0.05965	32.2432	0.09323			24.7297	0.07905	74.9775	0.09497
		7.51502	0.13409	20.3836	0.21559			7.22322	0.06259	23.8719	0.15639			3.85385	0.04901	16.2583	0.05967	32.2583	0.09326			24.7748	0.07906	75.0275	0.095
		7.52868	0.13427	20.3946	0.21563			7.23636	0.06265	23.89	0.15649			3.86086	0.04901	16.2733	0.0597	32.2733	0.0933			24.8198	0.07906	75.0776	0.09503
		7.54234	0.13445	20.4057	0.21566			7.24949	0.06271	23.908	0.1566			3.86787	0.04901	16.2883	0.05972	32.2883	0.09333			24.8649	0.07907	75.1276	0.09505
		7.55601	0.13463	20.4168	0.2157			7.26262	0.06277	23.9261	0.15671			3.87487	0.04901	16.3033	0.05974	32.3033	0.09336			24.9099	0.07907	75.1777	0.09508
		7.56967	0.13481	20.4278	0.21573			7.27576	0.06283	23.9442	0.15682			3.88188	0.04901	16.3183	0.05977	32.3183	0.09339			24.955	0.07907	75.2277	0.09511
		7.58333	0.13499	20.4389	0.21577			7.28889	0.06289	23.9622	0.15692			3.88889	0.04901	16.3333	0.05979	32.3333	0.09342			25	0.07908	75.2778	0.09514
		7.597	0.13517	20.45	0.2158			7.30202	0.06295	23.9803	0.15703			3.8959	0.04901	16.3483	0.05981	32.3484	0.09346			25.045	0.07908	75.3278	0.09517
		7.61066	0.13535	20.461	0.21583			7.31516	0.06301	23.9983	0.15714			3.9029	0.04901	16.3634	0.05984	32.3634	0.09349			25.0901	0.07909	75.3779	0.09519
		7.62432	0.13553	20.4721	0.21587			7.32829	0.06307	24.0164	0.15725			3.90991	0.04901	16.3784	0.05986	32.3784	0.09352			25.1351	0.07909	75.4279	0.09522
		7.63799	0.13571	20.4831	0.2159			7.34142	0.06314	24.0344	0.15735			3.91692	0.04901	16.3934	0.05988	32.3934	0.09355			25.1802	0.0791	75.478	0.09525
		7.65165	0.13589	20.4942	0.21594			7.35455	0.0632	24.0525	0.15746			3.92392	0.04901	16.4084	0.0599	32.4084	0.09358			25.2252	0.0791	75.528	0.09528
		7.66532	0.13607	20.5053	0.21597			7.36769	0.06326	24.0706	0.15757			3.93093	0.04901	16.4234	0.05993	32.4234	0.09362			25.2703	0.0791	75.5781	0.09531
		7.67898	0.13625	20.5163	0.21601			7.38082	0.06332	24.0886	0.15768			3.93794	0.04901	16.4384	0.05995	32.4384	0.09365			25.3153	0.07911	75.6281	0.09533
		7.69264	0.13643	20.5274	0.21604			7.39395	0.06338	24.1067	0.15778			3.94494	0.04901	16.4535	0.05997	32.4534	0.09368			25.3604	0.07911	75.6782	0.09536
		7.70631	0.13661	20.5384	0.21608			7.40709	0.06344	24.1247	0.15789			3.95195	0.04902	16.4685	0.06	32.4685	0.09371			25.4054	0.07912	75.7282	0.09539
		7.71997	0.13678	20.5495	0.21611			7.42022	0.0635	24.1428	0.158			3.95896	0.04902	16.4835	0.06002	32.4835	0.09374			25.4505	0.07912	75.7783	0.09542
		7.73363	0.13696	20.5606	0.21615			7.43335	0.06356	24.1609	0.15811			3.96597	0.04902	16.4985	0.06004	32.4985	0.09378			25.4955	0.07912	75.8283	0.09545
		7.7473	0.13714	20.5716	0.21618			7.44649	0.06362	24.1789	0.15821			3.97297	0.04902	16.5135	0.06007	32.5135	0.09381			25.5405	0.07913	75.8784	0.09547
		7.76096	0.13732	20.5827	0.21621			7.45962	0.06368	24.197	0.15832			3.97998	0.04902	16.5285	0.06009	32.5285	0.09384			25.5856	0.07913	75.9284	0.0955
		7.77462	0.1375	20.5937	0.21625			7.47275	0.06374	24.215	0.15843			3.98699	0.04902	16.5435	0.06011	32.5435	0.09387			25.6306	0.07914	75.9785	0.09553
		7.78829	0.13768	20.6048	0.21628			7.48589	0.0638	24.2331	0.15854			3.99399	0.04902	16.5586	0.06013	32.5586	0.0939			25.6757	0.07914	76.0285	0.09556
		7.80195	0.13786	20.6159	0.21632			7.49902	0.06387	24.2511	0.15864			4.001	0.04902	16.5736	0.06016	32.5736	0.09394			25.7207	0.07915	76.0786	0.09559
		7.81562	0.13804	20.6269	0.21635			7.51215	0.06393	24.2692	0.15875			4.00801	0.04902	16.5886	0.06018	32.5886	0.09397			25.7658	0.07915	76.1286	0.09561
		7.82928	0.13822	20.638	0.21639			7.52529	0.06399	24.2873	0.15886			4.01502	0.04902	16.6036	0.0602	32.6036	0.094			25.8108	0.07915	76.1787	0.09564
		7.84294	0.1384	20.649	0.21642			7.53842	0.06405	24.3053	0.15897			4.02202	0.04902	16.6186	0.06023	32.6186	0.09403			25.8559	0.07916	76.2287	0.09567
		7.85661	0.13858	20.6601	0.21646			7.55155	0.06411	24.3234	0.15908			4.02903	0.04902	16.6336	0.06025	32.6336	0.09406			25.9009	0.07916	76.2788	0.0957
		7.87027	0.13876	20.6712	0.21649			7.56468	0.06417	24.3414	0.15918			4.03604	0.04902	16.6486	0.06027	32.6487	0.0941			25.9459	0.07917	76.3288	0.09573
		7.88393	0.13894	20.6822	0.21653			7.57782	0.06423	24.3595	0.15929			4.04304	0.04902	16.6637	0.0603	32.6637	0.09413			25.991	0.07917	76.3789	0.09575
		7.8976	0.13912	20.6933	0.21656			7.59095	0.06429	24.3776	0.1594			4.05005	0.04902	16.6787	0.06032	32.6787	0.09416			26.036	0.07918	76.4289	0.09578
		7.91126	0.1393	20.7044	0.21659			7.60408	0.06435	24.3956	0.15951			4.05706	0.04902	16.6937	0.06034	32.6937	0.09419			26.0811	0.07918	76.479	0.09581
		7.92492	0.13948	20.7154	0.21663			7.61722	0.06441	24.4137	0.15961			4.06406	0.04902	16.7087	0.06037	32.7087	0.09423			26.1261	0.07918	76.529	0.09584
		7.93859	0.13966	20.7265	0.21666			7.63035	0.06447	24.4317	0.15972			4.07107	0.04902	16.7237	0.06039	32.7237	0.09426			26.1712	0.07919	76.5791	0.09587
		7.95225	0.13984	20.7375	0.2167			7.64348	0.06453	24.4498	0.15983			4.07808	0.04903	16.7387	0.06041	32.7387	0.09429			26.2162	0.07919	76.6291	0.09589
		7.96592	0.14002	20.7486	0.21673			7.65662	0.06459	24.4678	0.15994			4.08509	0.04903	16.7538	0.06043	32.7537	0.09432			26.2613	0.0792	76.6792	0.09592
		7.97958	0.1402	20.7597	0.21677			7.66975	0.06466	24.4859	0.16004			4.09209	0.04903	16.7688	0.06046	32.7688	0.09435			26.3063	0.0792	76.7292	0.09595
		7.99324	0.14038	20.7707	0.2168			7.68288	0.06472	24.504	0.16015			4.0991	0.04903	16.7838	0.06048	32.7838	0.09439			26.3514	0.07921	76.7793	0.09598
		8.00691	0.14056	20.7818	0.21684			7.69602	0.06478	24.522	0.16026			4.10611	0.04903	16.7988	0.0605	32.7988	0.09442			26.3964	0.07921	76.8293	0.09601
		8.02057	0.14074	20.7928	0.21687			7.70915	0.06484	24.5401	0.16037			4.11311	0.04903	16.8138	0.06053	32.8138	0.09445			26.4414	0.07921	76.8794	0.09603
		8.03423	0.14092	20.8039	0.21691			7.72228	0.0649	24.5581	0.16047			4.12012	0.04903	16.8288	0.06055	32.8288	0.09448			26.4865	0.07922	76.9294	0.09606
		8.0479	0.1411	20.815	0.21694			7.73542	0.06496	24.5762	0.16058			4.12713	0.04903	16.8438	0.06057	32.8438	0.09451			26.5315	0.07922	76.9795	0.09609
		8.06156	0.14128	20.826	0.21698			7.74855	0.06502	24.5942	0.16069			4.13413	0.04903	16.8589	0.0606	32.8589	0.09455			26.5766	0.07923	77.0295	0.09612
		8.07523	0.14146	20.8371	0.21701			7.76168	0.06508	24.6123	0.1608			4.14114	0.04903	16.8739	0.06062	32.8739	0.09458			26.6216	0.07923	77.0796	0.09615
		8.08889	0.14163	20.8482	0.21704			7.77481	0.06514	24.6304	0.1609			4.14815	0.04903	16.8889	0.06064	32.8889	0.09461			26.6667	0.07924	77.1296	0.09617
		8.10255	0.14181	20.8592	0.21708			7.78795	0.0652	24.6484	0.16101			4.15516	0.04903	16.9039	0.06066	32.9039	0.09464			26.7117	0.07924	77.1797	0.0962
		8.11622	0.14199	20.8703	0.21711			7.80108	0.06526	24.6665	0.16112			4.16216	0.04903	16.9189	0.06069	32.9189	0.09467			26.7568	0.07924	77.2297	0.09623
		8.12988	0.14217	20.8813	0.21715			7.81421	0.06532	24.6845	0.16123			4.16917	0.04903	16.9339	0.06071	32.9339	0.09471			26.8018	0.07925	77.2798	0.09626
		8.14354	0.14235	20.8924	0.21718			7.82735	0.06538	24.7026	0.16133			4.17618	0.04903	16.9489	0.06073	32.949	0.09474			26.8468	0.07925	77.3298	0.09629
		8.15721	0.14253	20.9034	0.21722			7.84048	0.06545	24.7207	0.16144			4.18318	0.04903	16.964	0.06076	32.964	0.09477			26.8919	0.07926	77.3799	0.09631
		8.17087	0.14271	20.9145	0.21725			7.85361	0.06551	24.7387	0.16155			4.19019	0.04903	16.979	0.06078	32.979	0.0948			26.9369	0.07926	77.4299	0.09634
		8.18453	0.14289	20.9256	0.21729			7.86675	0.06557	24.7568	0.16166			4.1972	0.04903	16.994	0.0608	32.994	0.09483			26.982	0.07927	77.48	0.09637
		8.1982	0.14307	20.9366	0.21732			7.87988	0.06563	24.7748	0.16176			4.2042	0.04903	17.009	0.06083	33.009	0.09487			27.027	0.07927	77.53	0.0964
		8.21186	0.14325	20.9477	0.21736			7.89301	0.06569	24.7929	0.16187			4.21121	0.04904	17.024	0.06085	33.024	0.0949			27.0721	0.07927	77.5801	0.09643
		8.22553	0.14343	20.9588	0.21739			7.90615	0.06575	24.8109	0.16198			4.21822	0.04904	17.039	0.06087	33.039	0.09493			27.1171	0.07928	77.6301	0.09645
		8.23919	0.14361	20.9698	0.21742			7.91928	0.06581	24.829	0.16209			4.22523	0.04904	17.0541	0.06089	33.054	0.09496			27.1622	0.07928	77.6802	0.09648
		8.25285	0.14379	20.9809	0.21746			7.93241	0.06587	24.8471	0.1622			4.23223	0.04904	17.0691	0.06092	33.0691	0.09499			27.2072	0.07929	77.7302	0.09651
		8.26652	0.14397	20.9919	0.21749			7.94555	0.06593	24.8651	0.1623			4.23924	0.04904	17.0841	0.06094	33.0841	0.09503			27.2523	0.07929	77.7803	0.09654
		8.28018	0.14415	21.003	0.21753			7.95868	0.06599	24.8832	0.16241			4.24625	0.04904	17.0991	0.06096	33.0991	0.09506			27.2973	0.0793	77.8303	0.09657
		8.29384	0.14433	21.0141	0.21756			7.97181	0.06605	24.9012	0.16252			4.25325	0.04904	17.1141	0.06099	33.1141	0.09509			27.3423	0.0793	77.8804	0.09659
		8.30751	0.14451	21.0251	0.2176			7.98494	0.06611	24.9193	0.16263			4.26026	0.04904	17.1291	0.06101	33.1291	0.09512			27.3874	0.0793	77.9304	0.09662
		8.32117	0.14469	21.0362	0.21763			7.99808	0.06617	24.9374	0.16273			4.26727	0.04904	17.1441	0.06103	33.1441	0.09515			27.4324	0.07931	77.9805	0.09665
		8.33483	0.14487	21.0472	0.21767			8.01121	0.06624	24.9554	0.16284			4.27427	0.04904	17.1592	0.06106	33.1592	0.09519			27.4775	0.07931	78.0305	0.09668
		8.3485	0.14505	21.0583	0.2177			8.02434	0.0663	24.9735	0.16295			4.28128	0.04904	17.1742	0.06108	33.1742	0.09522			27.5225	0.07932	78.0806	0.09671
		8.36216	0.14523	21.0694	0.21774			8.03748	0.06636	24.9915	0.16306			4.28829	0.04904	17.1892	0.0611	33.1892	0.09525			27.5676	0.07932	78.1306	0.09674
		8.37583	0.14541	21.0804	0.21777			8.05061	0.06642	25.0096	0.16316			4.2953	0.04904	17.2042	0.06112	33.2042	0.09528			27.6126	0.07933	78.1807	0.09676
		8.38949	0.14559	21.0915	0.2178			8.06374	0.06648	25.0277	0.16327			4.3023	0.04904	17.2192	0.06115	33.2192	0.09531			27.6577	0.07933	78.2307	0.09679
		8.40315	0.14577	21.1026	0.21784			8.07688	0.06654	25.0457	0.16338			4.30931	0.04904	17.2342	0.06117	33.2342	0.09535			27.7027	0.07933	78.2808	0.09682
		8.41682	0.14595	21.1136	0.21787			8.09001	0.0666	25.0638	0.16349			4.31632	0.04904	17.2492	0.06119	33.2493	0.09538			27.7477	0.07934	78.3308	0.09685
		8.43048	0.14613	21.1247	0.21791			8.10314	0.06666	25.0818	0.16359			4.32332	0.04904	17.2643	0.06122	33.2643	0.09541			27.7928	0.07934	78.3809	0.09688
		8.44414	0.14631	21.1357	0.21794			8.11628	0.06672	25.0999	0.1637			4.33033	0.04904	17.2793	0.06124	33.2793	0.09544			27.8378	0.07935	78.4309	0.0969
		8.45781	0.14648	21.1468	0.21798			8.12941	0.06678	25.1179	0.16381			4.33734	0.04905	17.2943	0.06126	33.2943	0.09547			27.8829	0.07935	78.481	0.09693
		8.47147	0.14666	21.1579	0.21801			8.14254	0.06684	25.136	0.16392			4.34434	0.04905	17.3093	0.06129	33.3093	0.09551			27.9279	0.07935	78.531	0.09696
		8.48514	0.14684	21.1689	0.21805			8.15568	0.0669	25.1541	0.16402			4.35135	0.04905	17.3243	0.06131	33.3243	0.09554			27.973	0.07936	78.5811	0.09699
		8.4988	0.14702	21.18	0.21808			8.16881	0.06697	25.1721	0.16413			4.35836	0.04905	17.3393	0.06133	33.3393	0.09557			28.018	0.07936	78.6311	0.09702
		8.51246	0.1472	21.191	0.21812			8.18194	0.06703	25.1902	0.16424			4.36537	0.04905	17.3544	0.06135	33.3543	0.0956			28.0631	0.07937	78.6812	0.09704
		8.52613	0.14738	21.2021	0.21815			8.19508	0.06709	25.2082	0.16435			4.37237	0.04905	17.3694	0.06138	33.3694	0.09563			28.1081	0.07937	78.7312	0.09707
		8.53979	0.14756	21.2132	0.21819			8.20821	0.06715	25.2263	0.16445			4.37938	0.04905	17.3844	0.0614	33.3844	0.09567			28.1532	0.07938	78.7813	0.0971
		8.55345	0.14774	21.2242	0.21822			8.22134	0.06721	25.2443	0.16456			4.38639	0.04905	17.3994	0.06142	33.3994	0.0957			28.1982	0.07938	78.8313	0.09713
		8.56712	0.14792	21.2353	0.21825			8.23447	0.06727	25.2624	0.16467			4.39339	0.04905	17.4144	0.06145	33.4144	0.09573			28.2432	0.07938	78.8814	0.09716
		8.58078	0.1481	21.2463	0.21829			8.24761	0.06733	25.2805	0.16478			4.4004	0.04905	17.4294	0.06147	33.4294	0.09576			28.2883	0.07939	78.9314	0.09718
		8.59444	0.14828	21.2574	0.21832			8.26074	0.06739	25.2985	0.16489			4.40741	0.04905	17.4444	0.06149	33.4444	0.09579			28.3333	0.07939	78.9815	0.09721
		8.60811	0.14846	21.2685	0.21836			8.27387	0.06745	25.3166	0.16499			4.41441	0.04905	17.4595	0.06152	33.4595	0.09583			28.3784	0.0794	79.0315	0.09724
		8.62177	0.14864	21.2795	0.21839			8.28701	0.06751	25.3346	0.1651			4.42142	0.04905	17.4745	0.06154	33.4745	0.09586			28.4234	0.0794	79.0816	0.09727
		8.63544	0.14882	21.2906	0.21843			8.30014	0.06757	25.3527	0.16521			4.42843	0.04905	17.4895	0.06156	33.4895	0.09589			28.4685	0.07941	79.1316	0.0973
		8.6491	0.149	21.3016	0.21846			8.31327	0.06763	25.3708	0.16532			4.43544	0.04905	17.5045	0.06158	33.5045	0.09592			28.5135	0.07941	79.1817	0.09732
		8.66276	0.14918	21.3127	0.2185			8.32641	0.06769	25.3888	0.16542			4.44244	0.04905	17.5195	0.06161	33.5195	0.09595			28.5586	0.07941	79.2317	0.09735
		8.67643	0.14936	21.3238	0.21853			8.33954	0.06776	25.4069	0.16553			4.44945	0.04905	17.5345	0.06163	33.5345	0.09599			28.6036	0.07942	79.2818	0.09738
		8.69009	0.14954	21.3348	0.21857			8.35267	0.06782	25.4249	0.16564			4.45646	0.04905	17.5495	0.06165	33.5496	0.09602			28.6486	0.07942	79.3318	0.09741
		8.70375	0.14972	21.3459	0.2186			8.36581	0.06788	25.443	0.16575			4.46346	0.04906	17.5646	0.06168	33.5646	0.09605			28.6937	0.07943	79.3819	0.09744
		8.71742	0.1499	21.357	0.21863			8.37894	0.06794	25.461	0.16585			4.47047	0.04906	17.5796	0.0617	33.5796	0.09608			28.7387	0.07943	79.4319	0.09746
		8.73108	0.15008	21.368	0.21867			8.39207	0.068	25.4791	0.16596			4.47748	0.04906	17.5946	0.06172	33.5946	0.09611			28.7838	0.07944	79.482	0.09749
		8.74474	0.15026	21.3791	0.2187			8.40521	0.06806	25.4972	0.16607			4.48448	0.04906	17.6096	0.06175	33.6096	0.09615			28.8288	0.07944	79.532	0.09752
		8.75841	0.15044	21.3901	0.21874			8.41834	0.06812	25.5152	0.16618			4.49149	0.04906	17.6246	0.06177	33.6246	0.09618			28.8739	0.07944	79.5821	0.09755
		8.77207	0.15062	21.4012	0.21877			8.43147	0.06818	25.5333	0.16628			4.4985	0.04906	17.6396	0.06179	33.6396	0.09621			28.9189	0.07945	79.6321	0.09758
		8.78574	0.1508	21.4123	0.21881			8.4446	0.06824	25.5513	0.16639			4.50551	0.04906	17.6547	0.06181	33.6546	0.09624			28.964	0.07945	79.6822	0.0976
		8.7994	0.15098	21.4233	0.21884			8.45774	0.0683	25.5694	0.1665			4.51251	0.04906	17.6697	0.06184	33.6697	0.09627			29.009	0.07946	79.7322	0.09763
		8.81306	0.15116	21.4344	0.21888			8.47087	0.06836	25.5875	0.16661			4.51952	0.04906	17.6847	0.06186	33.6847	0.09631			29.0541	0.07946	79.7823	0.09766
		8.82673	0.15133	21.4455	0.21891			8.484	0.06842	25.6055	0.16671			4.52653	0.04906	17.6997	0.06188	33.6997	0.09634			29.0991	0.07947	79.8323	0.09769
		8.84039	0.15151	21.4565	0.21895			8.49714	0.06848	25.6236	0.16682			4.53353	0.04906	17.7147	0.06191	33.7147	0.09637			29.1441	0.07947	79.8824	0.09772
		8.85405	0.15169	21.4676	0.21898			8.51027	0.06855	25.6416	0.16693			4.54054	0.04906	17.7297	0.06193	33.7297	0.0964			29.1892	0.07947	79.9324	0.09774
		8.86772	0.15187	21.4786	0.21901			8.5234	0.06861	25.6597	0.16704			4.54755	0.04906	17.7447	0.06195	33.7447	0.09644			29.2342	0.07948	79.9825	0.09777
		8.88138	0.15205	21.4897	0.21905			8.53654	0.06867	25.6777	0.16714			4.55455	0.04906	17.7598	0.06198	33.7598	0.09647			29.2793	0.07948	80.0325	0.0978
		8.89505	0.15223	21.5008	0.21908			8.54967	0.06873	25.6958	0.16725			4.56156	0.04906	17.7748	0.062	33.7748	0.0965			29.3243	0.07949	80.0826	0.09783
		8.90871	0.15241	21.5118	0.21912			8.5628	0.06879	25.7139	0.16736			4.56857	0.04906	17.7898	0.06202	33.7898	0.09653			29.3694	0.07949	80.1326	0.09786
		8.92237	0.15259	21.5229	0.21915			8.57594	0.06885	25.7319	0.16747			4.57558	0.04906	17.8048	0.06204	33.8048	0.09656			29.4144	0.0795	80.1827	0.09788
		8.93604	0.15277	21.5339	0.21919			8.58907	0.06891	25.75	0.16758			4.58258	0.04906	17.8198	0.06207	33.8198	0.0966			29.4595	0.0795	80.2327	0.09791
		8.9497	0.15295	21.545	0.21922			8.6022	0.06897	25.768	0.16768			4.58959	0.04907	17.8348	0.06209	33.8348	0.09663			29.5045	0.0795	80.2828	0.09794
		8.96336	0.15313	21.5561	0.21926			8.61534	0.06903	25.7861	0.16779			4.5966	0.04907	17.8498	0.06211	33.8499	0.09666			29.5495	0.07951	80.3328	0.09797
		8.97703	0.15331	21.5671	0.21929			8.62847	0.06909	25.8041	0.1679			4.6036	0.04907	17.8649	0.06214	33.8649	0.09669			29.5946	0.07951	80.3829	0.098
		8.99069	0.15349	21.5782	0.21933			8.6416	0.06915	25.8222	0.16801			4.61061	0.04907	17.8799	0.06216	33.8799	0.09672			29.6396	0.07952	80.4329	0.09802
		9.00435	0.15367	21.5892	0.21936			8.65473	0.06921	25.8403	0.16811			4.61762	0.04907	17.8949	0.06218	33.8949	0.09676			29.6847	0.07952	80.483	0.09805
		9.01802	0.15385	21.6003	0.2194			8.66787	0.06928	25.8583	0.16822			4.62462	0.04907	17.9099	0.06221	33.9099	0.09679			29.7297	0.07953	80.533	0.09808
		9.03168	0.15403	21.6114	0.21943			8.681	0.06934	25.8764	0.16833			4.63163	0.04907	17.9249	0.06223	33.9249	0.09682			29.7748	0.07953	80.5831	0.09811
		9.04535	0.15421	21.6224	0.21946			8.69413	0.0694	25.8944	0.16844			4.63864	0.04907	17.9399	0.06225	33.9399	0.09685			29.8198	0.07953	80.6331	0.09814
		9.05901	0.15439	21.6335	0.2195			8.70727	0.06946	25.9125	0.16854			4.64565	0.04907	17.955	0.06228	33.9549	0.09688			29.8649	0.07954	80.6832	0.09816
		9.07267	0.15457	21.6445	0.21953			8.7204	0.06952	25.9306	0.16865			4.65265	0.04907	17.97	0.0623	33.97	0.09692			29.9099	0.07954	80.7332	0.09819
		9.08634	0.15475	21.6556	0.21957			8.73353	0.06958	25.9486	0.16876			4.65966	0.04907	17.985	0.06232	33.985	0.09695			29.955	0.07955	80.7833	0.09822
		9.1	0.15493	21.6667	0.2196			8.74667	0.06964	25.9667	0.16887			4.66667	0.04907	18	0.06234	34	0.09698			30	0.07955	80.8333	0.09825
		9.11366	0.15511	21.6777	0.21964			8.7598	0.0697	25.9847	0.16897			4.67367	0.04907	18.015	0.06237	34.015	0.09701			30.045	0.07956	80.8834	0.09828
		9.12733	0.15529	21.6888	0.21967			8.77293	0.06976	26.0028	0.16908			4.68068	0.04907	18.03	0.06239	34.03	0.09704			30.0901	0.07956	80.9334	0.0983
		9.14099	0.15547	21.6999	0.21971			8.78607	0.06982	26.0208	0.16919			4.68769	0.04907	18.045	0.06241	34.0451	0.09708			30.1351	0.07956	80.9835	0.09833
		9.15465	0.15565	21.7109	0.21974			8.7992	0.06988	26.0389	0.1693			4.69469	0.04907	18.0601	0.06244	34.0601	0.09711			30.1802	0.07957	81.0335	0.09836
		9.16832	0.15583	21.722	0.21978			8.81233	0.06994	26.057	0.1694			4.7017	0.04907	18.0751	0.06246	34.0751	0.09714			30.2252	0.07957	81.0836	0.09839
		9.18198	0.15601	21.733	0.21981			8.82547	0.07	26.075	0.16951			4.70871	0.04907	18.0901	0.06248	34.0901	0.09717			30.2703	0.07958	81.1336	0.09842
		9.19565	0.15618	21.7441	0.21984			8.8386	0.07007	26.0931	0.16962			4.71572	0.04907	18.1051	0.06251	34.1051	0.0972			30.3153	0.07958	81.1837	0.09845
		9.20931	0.15636	21.7552	0.21988			8.85173	0.07013	26.1111	0.16973			4.72272	0.04908	18.1201	0.06253	34.1201	0.09724			30.3604	0.07958	81.2337	0.09847
		9.22297	0.15654	21.7662	0.21991			8.86486	0.07019	26.1292	0.16983			4.72973	0.04908	18.1351	0.06255	34.1351	0.09727			30.4054	0.07959	81.2838	0.0985
		9.23664	0.15672	21.7773	0.21995			8.878	0.07025	26.1472	0.16994			4.73674	0.04908	18.1502	0.06257	34.1501	0.0973			30.4505	0.07959	81.3338	0.09853
		9.2503	0.1569	21.7883	0.21998			8.89113	0.07031	26.1653	0.17005			4.74374	0.04908	18.1652	0.0626	34.1652	0.09733			30.4955	0.0796	81.3839	0.09856
		9.26396	0.15708	21.7994	0.22002			8.90426	0.07037	26.1834	0.17016			4.75075	0.04908	18.1802	0.06262	34.1802	0.09736			30.5405	0.0796	81.4339	0.09859
		9.27763	0.15726	21.8105	0.22005			8.9174	0.07043	26.2014	0.17026			4.75776	0.04908	18.1952	0.06264	34.1952	0.0974			30.5856	0.07961	81.484	0.09861
		9.29129	0.15744	21.8215	0.22009			8.93053	0.07049	26.2195	0.17037			4.76476	0.04908	18.2102	0.06267	34.2102	0.09743			30.6306	0.07961	81.534	0.09864
		9.30495	0.15762	21.8326	0.22012			8.94366	0.07055	26.2375	0.17048			4.77177	0.04908	18.2252	0.06269	34.2252	0.09746			30.6757	0.07961	81.5841	0.09867
		9.31862	0.1578	21.8436	0.22016			8.9568	0.07061	26.2556	0.17059			4.77878	0.04908	18.2402	0.06271	34.2402	0.09749			30.7207	0.07962	81.6341	0.0987
		9.33228	0.15798	21.8547	0.22019			8.96993	0.07067	26.2736	0.1707			4.78579	0.04908	18.2553	0.06274	34.2553	0.09752			30.7658	0.07962	81.6842	0.09873
		9.34595	0.15816	21.8658	0.22023			8.98306	0.07073	26.2917	0.1708			4.79279	0.04908	18.2703	0.06276	34.2703	0.09756			30.8108	0.07963	81.7342	0.09875
		9.35961	0.15834	21.8768	0.22026			8.9962	0.07079	26.3098	0.17091			4.7998	0.04908	18.2853	0.06278	34.2853	0.09759			30.8559	0.07963	81.7843	0.09878
		9.37327	0.15852	21.8879	0.22029			9.00933	0.07086	26.3278	0.17102			4.80681	0.04908	18.3003	0.0628	34.3003	0.09762			30.9009	0.07964	81.8343	0.09881
		9.38694	0.1587	21.8989	0.22033			9.02246	0.07092	26.3459	0.17113			4.81381	0.04908	18.3153	0.06283	34.3153	0.09765			30.9459	0.07964	81.8844	0.09884
		9.4006	0.15888	21.91	0.22036			9.0356	0.07098	26.3639	0.17123			4.82082	0.04908	18.3303	0.06285	34.3303	0.09768			30.991	0.07964	81.9344	0.09887
		9.41426	0.15906	21.9211	0.2204			9.04873	0.07104	26.382	0.17134			4.82783	0.04908	18.3453	0.06287	34.3454	0.09772			31.036	0.07965	81.9845	0.09889
		9.42793	0.15924	21.9321	0.22043			9.06186	0.0711	26.4001	0.17145			4.83483	0.04908	18.3604	0.0629	34.3604	0.09775			31.0811	0.07965	82.0345	0.09892
		9.44159	0.15942	21.9432	0.22047			9.07499	0.07116	26.4181	0.17156			4.84184	0.04908	18.3754	0.06292	34.3754	0.09778			31.1261	0.07966	82.0846	0.09895
		9.45526	0.1596	21.9542	0.2205			9.08813	0.07122	26.4362	0.17166			4.84885	0.04909	18.3904	0.06294	34.3904	0.09781			31.1712	0.07966	82.1346	0.09898
		9.46892	0.15978	21.9653	0.22054			9.10126	0.07128	26.4542	0.17177			4.85586	0.04909	18.4054	0.06297	34.4054	0.09784			31.2162	0.07967	82.1847	0.09901
		9.48258	0.15996	21.9764	0.22057			9.11439	0.07134	26.4723	0.17188			4.86286	0.04909	18.4204	0.06299	34.4204	0.09788			31.2613	0.07967	82.2347	0.09903
		9.49625	0.16014	21.9874	0.22061			9.12753	0.0714	26.4903	0.17199			4.86987	0.04909	18.4354	0.06301	34.4354	0.09791			31.3063	0.07967	82.2848	0.09906
		9.50991	0.16032	21.9985	0.22064			9.14066	0.07146	26.5084	0.17209			4.87688	0.04909	18.4505	0.06303	34.4504	0.09794			31.3514	0.07968	82.3348	0.09909
		9.52357	0.1605	22.0096	0.22067			9.15379	0.07152	26.5265	0.1722			4.88388	0.04909	18.4655	0.06306	34.4655	0.09797			31.3964	0.07968	82.3849	0.09912
		9.53724	0.16068	22.0206	0.22071			9.16693	0.07158	26.5445	0.17231			4.89089	0.04909	18.4805	0.06308	34.4805	0.098			31.4414	0.07969	82.4349	0.09915
		9.5509	0.16086	22.0317	0.22074			9.18006	0.07165	26.5626	0.17242			4.8979	0.04909	18.4955	0.0631	34.4955	0.09804			31.4865	0.07969	82.485	0.09917
		9.56456	0.16103	22.0427	0.22078			9.19319	0.07171	26.5806	0.17252			4.9049	0.04909	18.5105	0.06313	34.5105	0.09807			31.5315	0.0797	82.535	0.0992
		9.57823	0.16121	22.0538	0.22081			9.20633	0.07177	26.5987	0.17263			4.91191	0.04909	18.5255	0.06315	34.5255	0.0981			31.5766	0.0797	82.5851	0.09923
		9.59189	0.16139	22.0649	0.22085			9.21946	0.07183	26.6168	0.17274			4.91892	0.04909	18.5405	0.06317	34.5405	0.09813			31.6216	0.0797	82.6351	0.09926
		9.60556	0.16157	22.0759	0.22088			9.23259	0.07189	26.6348	0.17285			4.92593	0.04909	18.5556	0.0632	34.5556	0.09816			31.6667	0.07971	82.6852	0.09929
		9.61922	0.16175	22.087	0.22092			9.24573	0.07195	26.6529	0.17295			4.93293	0.04909	18.5706	0.06322	34.5706	0.0982			31.7117	0.07971	82.7352	0.09931
		9.63288	0.16193	22.0981	0.22095			9.25886	0.07201	26.6709	0.17306			4.93994	0.04909	18.5856	0.06324	34.5856	0.09823			31.7568	0.07972	82.7853	0.09934
		9.64655	0.16211	22.1091	0.22099			9.27199	0.07207	26.689	0.17317			4.94695	0.04909	18.6006	0.06326	34.6006	0.09826			31.8018	0.07972	82.8353	0.09937
		9.66021	0.16229	22.1202	0.22102			9.28513	0.07213	26.707	0.17328			4.95395	0.04909	18.6156	0.06329	34.6156	0.09829			31.8468	0.07973	82.8854	0.0994
		9.67387	0.16247	22.1312	0.22105			9.29826	0.07219	26.7251	0.17339			4.96096	0.04909	18.6306	0.06331	34.6306	0.09832			31.8919	0.07973	82.9354	0.09943
		9.68754	0.16265	22.1423	0.22109			9.31139	0.07225	26.7432	0.17349			4.96797	0.04909	18.6456	0.06333	34.6457	0.09836			31.9369	0.07973	82.9855	0.09945
		9.7012	0.16283	22.1533	0.22112			9.32452	0.07231	26.7612	0.1736			4.97497	0.0491	18.6607	0.06336	34.6607	0.09839			31.982	0.07974	83.0355	0.09948
		9.71486	0.16301	22.1644	0.22116			9.33766	0.07238	26.7793	0.17371			4.98198	0.0491	18.6757	0.06338	34.6757	0.09842			32.027	0.07974	83.0856	0.09951
		9.72853	0.16319	22.1755	0.22119			9.35079	0.07244	26.7973	0.17382			4.98899	0.0491	18.6907	0.0634	34.6907	0.09845			32.0721	0.07975	83.1356	0.09954
		9.74219	0.16337	22.1865	0.22123			9.36392	0.0725	26.8154	0.17392			4.996	0.0491	18.7057	0.06343	34.7057	0.09848			32.1171	0.07975	83.1857	0.09957
		9.75586	0.16355	22.1976	0.22126			9.37706	0.07256	26.8334	0.17403			5.003	0.0491	18.7207	0.06345	34.7207	0.09852			32.1622	0.07976	83.2357	0.09959
		9.76952	0.16373	22.2087	0.2213			9.39019	0.07262	26.8515	0.17414			5.01001	0.0491	18.7357	0.06347	34.7357	0.09855			32.2072	0.07976	83.2858	0.09962
		9.78318	0.16391	22.2197	0.22133			9.40332	0.07268	26.8696	0.17425			5.01702	0.0491	18.7508	0.06349	34.7507	0.09858			32.2522	0.07976	83.3358	0.09965
		9.79685	0.16409	22.2308	0.22137			9.41646	0.07274	26.8876	0.17435			5.02402	0.0491	18.7658	0.06352	34.7658	0.09861			32.2973	0.07977	83.3859	0.09968
		9.81051	0.16427	22.2418	0.2214			9.42959	0.0728	26.9057	0.17446			5.03103	0.0491	18.7808	0.06354	34.7808	0.09864			32.3423	0.07977	83.4359	0.09971
		9.82417	0.16445	22.2529	0.22144			9.44272	0.07286	26.9237	0.17457			5.03804	0.0491	18.7958	0.06356	34.7958	0.09868			32.3874	0.07978	83.486	0.09973
		9.83784	0.16463	22.264	0.22147			9.45586	0.07292	26.9418	0.17468			5.04505	0.0491	18.8108	0.06359	34.8108	0.09871			32.4324	0.07978	83.536	0.09976
		9.8515	0.16481	22.275	0.2215			9.46899	0.07298	26.9599	0.17478			5.05205	0.0491	18.8258	0.06361	34.8258	0.09874			32.4775	0.07979	83.5861	0.09979
		9.86517	0.16499	22.2861	0.22154			9.48212	0.07304	26.9779	0.17489			5.05906	0.0491	18.8408	0.06363	34.8408	0.09877			32.5225	0.07979	83.6361	0.09982
		9.87883	0.16517	22.2971	0.22157			9.49526	0.0731	26.996	0.175			5.06607	0.0491	18.8559	0.06366	34.8559	0.09881			32.5676	0.07979	83.6862	0.09985
		9.89249	0.16535	22.3082	0.22161			9.50839	0.07317	27.014	0.17511			5.07307	0.0491	18.8709	0.06368	34.8709	0.09884			32.6126	0.0798	83.7362	0.09987
		9.90616	0.16553	22.3193	0.22164			9.52152	0.07323	27.0321	0.17521			5.08008	0.0491	18.8859	0.0637	34.8859	0.09887			32.6577	0.0798	83.7863	0.0999
		9.91982	0.16571	22.3303	0.22168			9.53465	0.07329	27.0501	0.17532			5.08709	0.0491	18.9009	0.06372	34.9009	0.0989			32.7027	0.07981	83.8363	0.09993
		9.93348	0.16589	22.3414	0.22171			9.54779	0.07335	27.0682	0.17543			5.09409	0.0491	18.9159	0.06375	34.9159	0.09893			32.7478	0.07981	83.8864	0.09996
		9.94715	0.16606	22.3525	0.22175			9.56092	0.07341	27.0863	0.17554			5.1011	0.0491	18.9309	0.06377	34.9309	0.09897			32.7928	0.07981	83.9364	0.09999
		9.96081	0.16624	22.3635	0.22178			9.57405	0.07347	27.1043	0.17564			5.10811	0.04911	18.9459	0.06379	34.946	0.099			32.8378	0.07982	83.9865	0.10001
		9.97447	0.16642	22.3746	0.22182			9.58719	0.07353	27.1224	0.17575			5.11512	0.04911	18.961	0.06382	34.961	0.09903			32.8829	0.07982	84.0365	0.10004
		9.98814	0.1666	22.3856	0.22185			9.60032	0.07359	27.1404	0.17586			5.12212	0.04911	18.976	0.06384	34.976	0.09906			32.9279	0.07983	84.0866	0.10007
		10.0018	0.16678	22.3967	0.22188			9.61345	0.07365	27.1585	0.17597			5.12913	0.04911	18.991	0.06386	34.991	0.09909			32.973	0.07983	84.1366	0.1001
		10.0155	0.16696	22.4078	0.22192			9.62659	0.07371	27.1766	0.17608			5.13614	0.04911	19.006	0.06389	35.006	0.09913			33.018	0.07984	84.1867	0.10013
		10.0291	0.16714	22.4188	0.22195			9.63972	0.07377	27.1946	0.17618			5.14314	0.04911	19.021	0.06391	35.021	0.09916			33.0631	0.07984	84.2367	0.10016
		10.0428	0.16732	22.4299	0.22199			9.65285	0.07383	27.2127	0.17629			5.15015	0.04911	19.036	0.06393	35.036	0.09919			33.1081	0.07984	84.2868	0.10018
		10.0565	0.1675	22.4409	0.22202			9.66599	0.07389	27.2307	0.1764			5.15716	0.04911	19.0511	0.06396	35.051	0.09922			33.1531	0.07985	84.3368	0.10021
		10.0701	0.16768	22.452	0.22206			9.67912	0.07396	27.2488	0.17651			5.16416	0.04911	19.0661	0.06398	35.0661	0.09925			33.1982	0.07985	84.3869	0.10024
		10.0838	0.16786	22.4631	0.22209			9.69225	0.07402	27.2669	0.17661			5.17117	0.04911	19.0811	0.064	35.0811	0.09929			33.2432	0.07986	84.4369	0.10027
		10.0975	0.16804	22.4741	0.22213			9.70539	0.07408	27.2849	0.17672			5.17818	0.04911	19.0961	0.06402	35.0961	0.09932			33.2883	0.07986	84.487	0.1003
		10.1111	0.16822	22.4852	0.22216			9.71852	0.07414	27.303	0.17683			5.18519	0.04911	19.1111	0.06405	35.1111	0.09935			33.3333	0.07987	84.537	0.10032
		10.1248	0.1684	22.4962	0.2222			9.73165	0.0742	27.321	0.17694			5.19219	0.04911	19.1261	0.06407	35.1261	0.09938			33.3784	0.07987	84.5871	0.10035
		10.1384	0.16858	22.5073	0.22223			9.74478	0.07426	27.3391	0.17704			5.1992	0.04911	19.1411	0.06409	35.1411	0.09941			33.4234	0.07987	84.6371	0.10038
		10.1521	0.16876	22.5184	0.22226			9.75792	0.07432	27.3571	0.17715			5.20621	0.04911	19.1562	0.06412	35.1562	0.09945			33.4685	0.07988	84.6872	0.10041
		10.1658	0.16894	22.5294	0.2223			9.77105	0.07438	27.3752	0.17726			5.21321	0.04911	19.1712	0.06414	35.1712	0.09948			33.5135	0.07988	84.7372	0.10044
		10.1794	0.16912	22.5405	0.22233			9.78418	0.07444	27.3932	0.17737			5.22022	0.04911	19.1862	0.06416	35.1862	0.09951			33.5586	0.07989	84.7873	0.10046
		10.1931	0.1693	22.5515	0.22237			9.79732	0.0745	27.4113	0.17747			5.22723	0.04911	19.2012	0.06419	35.2012	0.09954			33.6036	0.07989	84.8373	0.10049
		10.2068	0.16948	22.5626	0.2224			9.81045	0.07456	27.4294	0.17758			5.23423	0.04912	19.2162	0.06421	35.2162	0.09957			33.6487	0.0799	84.8874	0.10052
		10.2204	0.16966	22.5737	0.22244			9.82358	0.07462	27.4474	0.17769			5.24124	0.04912	19.2312	0.06423	35.2312	0.09961			33.6937	0.0799	84.9374	0.10055
		10.2341	0.16984	22.5847	0.22247			9.83672	0.07469	27.4655	0.1778			5.24825	0.04912	19.2462	0.06425	35.2463	0.09964			33.7387	0.0799	84.9875	0.10058
		10.2477	0.17002	22.5958	0.22251			9.84985	0.07475	27.4835	0.1779			5.25526	0.04912	19.2613	0.06428	35.2613	0.09967			33.7838	0.07991	85.0375	0.1006
		10.2614	0.1702	22.6069	0.22254			9.86298	0.07481	27.5016	0.17801			5.26226	0.04912	19.2763	0.0643	35.2763	0.0997			33.8288	0.07991	85.0876	0.10063
		10.2751	0.17038	22.6179	0.22258			9.87612	0.07487	27.5197	0.17812			5.26927	0.04912	19.2913	0.06432	35.2913	0.09973			33.8739	0.07992	85.1376	0.10066
		10.2887	0.17056	22.629	0.22261			9.88925	0.07493	27.5377	0.17823			5.27628	0.04912	19.3063	0.06435	35.3063	0.09977			33.9189	0.07992	85.1877	0.10069
		10.3024	0.17074	22.64	0.22265			9.90238	0.07499	27.5558	0.17833			5.28328	0.04912	19.3213	0.06437	35.3213	0.0998			33.964	0.07993	85.2377	0.10072
		10.3161	0.17091	22.6511	0.22268			9.91552	0.07505	27.5738	0.17844			5.29029	0.04912	19.3363	0.06439	35.3363	0.09983			34.009	0.07993	85.2878	0.10074
		10.3297	0.17109	22.6622	0.22271			9.92865	0.07511	27.5919	0.17855			5.2973	0.04912	19.3514	0.06442	35.3513	0.09986			34.054	0.07993	85.3378	0.10077
		10.3434	0.17127	22.6732	0.22275			9.94178	0.07517	27.61	0.17866			5.3043	0.04912	19.3664	0.06444	35.3664	0.09989			34.0991	0.07994	85.3879	0.1008
		10.3571	0.17145	22.6843	0.22278			9.95491	0.07523	27.628	0.17876			5.31131	0.04912	19.3814	0.06446	35.3814	0.09993			34.1441	0.07994	85.4379	0.10083
		10.3707	0.17163	22.6954	0.22282			9.96805	0.07529	27.6461	0.17887			5.31832	0.04912	19.3964	0.06448	35.3964	0.09996			34.1892	0.07995	85.488	0.10086
		10.3844	0.17181	22.7064	0.22285			9.98118	0.07535	27.6641	0.17898			5.32533	0.04912	19.4114	0.06451	35.4114	0.09999			34.2342	0.07995	85.538	0.10088
		10.398	0.17199	22.7175	0.22289			9.99431	0.07541	27.6822	0.17909			5.33233	0.04912	19.4264	0.06453	35.4264	0.10002			34.2793	0.07996	85.5881	0.10091
		10.4117	0.17217	22.7285	0.22292			10.0075	0.07548	27.7002	0.1792			5.33934	0.04912	19.4414	0.06455	35.4414	0.10005			34.3243	0.07996	85.6381	0.10094
		10.4254	0.17235	22.7396	0.22296			10.0206	0.07554	27.7183	0.1793			5.34635	0.04912	19.4565	0.06458	35.4565	0.10009			34.3694	0.07996	85.6882	0.10097
		10.439	0.17253	22.7507	0.22299			10.0337	0.0756	27.7364	0.17941			5.35335	0.04912	19.4715	0.0646	35.4715	0.10012			34.4144	0.07997	85.7382	0.101
		10.4527	0.17271	22.7617	0.22303			10.0468	0.07566	27.7544	0.17952			5.36036	0.04913	19.4865	0.06462	35.4865	0.10015			34.4595	0.07997	85.7883	0.10102
		10.4664	0.17289	22.7728	0.22306			10.06	0.07572	27.7725	0.17963			5.36737	0.04913	19.5015	0.06465	35.5015	0.10018			34.5045	0.07998	85.8383	0.10105
		10.48	0.17307	22.7838	0.22309			10.0731	0.07578	27.7905	0.17973			5.37437	0.04913	19.5165	0.06467	35.5165	0.10021			34.5496	0.07998	85.8884	0.10108
		10.4937	0.17325	22.7949	0.22313			10.0862	0.07584	27.8086	0.17984			5.38138	0.04913	19.5315	0.06469	35.5315	0.10025			34.5946	0.07999	85.9384	0.10111
		10.5074	0.17343	22.806	0.22316			10.0994	0.0759	27.8267	0.17995			5.38839	0.04913	19.5465	0.06471	35.5466	0.10028			34.6396	0.07999	85.9885	0.10114
		10.521	0.17361	22.817	0.2232			10.1125	0.07596	27.8447	0.18006			5.3954	0.04913	19.5616	0.06474	35.5616	0.10031			34.6847	0.07999	86.0385	0.10116
		10.5347	0.17379	22.8281	0.22323			10.1257	0.07602	27.8628	0.18016			5.4024	0.04913	19.5766	0.06476	35.5766	0.10034			34.7297	0.08	86.0886	0.10119
		10.5483	0.17397	22.8391	0.22327			10.1388	0.07608	27.8808	0.18027			5.40941	0.04913	19.5916	0.06478	35.5916	0.10037			34.7748	0.08	86.1386	0.10122
		10.562	0.17415	22.8502	0.2233			10.1519	0.07614	27.8989	0.18038			5.41642	0.04913	19.6066	0.06481	35.6066	0.10041			34.8198	0.08001	86.1887	0.10125
		10.5757	0.17433	22.8613	0.22334			10.1651	0.0762	27.9169	0.18049			5.42342	0.04913	19.6216	0.06483	35.6216	0.10044			34.8649	0.08001	86.2387	0.10128
		10.5893	0.17451	22.8723	0.22337			10.1782	0.07627	27.935	0.18059			5.43043	0.04913	19.6366	0.06485	35.6366	0.10047			34.9099	0.08002	86.2888	0.1013
		10.603	0.17469	22.8834	0.22341			10.1913	0.07633	27.9531	0.1807			5.43744	0.04913	19.6517	0.06488	35.6516	0.1005			34.9549	0.08002	86.3388	0.10133
		10.6167	0.17487	22.8944	0.22344			10.2044	0.07639	27.9711	0.18081			5.44444	0.04913	19.6667	0.0649	35.6667	0.10053			35	0.08002	86.3889	0.10136
		10.6303	0.17505	22.9055	0.22347			10.2176	0.07645	27.9892	0.18092			5.45145	0.04913	19.6817	0.06492	35.6817	0.10057			35.0451	0.08003	86.4389	0.10139
		10.644	0.17523	22.9166	0.22351			10.2307	0.07651	28.0072	0.18102			5.45846	0.04913	19.6967	0.06494	35.6967	0.1006			35.0901	0.08003	86.489	0.10142
		10.6577	0.17541	22.9276	0.22354			10.2438	0.07657	28.0253	0.18113			5.46547	0.04913	19.7117	0.06497	35.7117	0.10063			35.1351	0.08004	86.539	0.10144
		10.6713	0.17559	22.9387	0.22358			10.257	0.07663	28.0433	0.18124			5.47247	0.04913	19.7267	0.06499	35.7267	0.10066			35.1802	0.08004	86.5891	0.10147
		10.685	0.17576	22.9498	0.22361			10.2701	0.07669	28.0614	0.18135			5.47948	0.04913	19.7417	0.06501	35.7417	0.10069			35.2252	0.08004	86.6391	0.1015
		10.6987	0.17594	22.9608	0.22365			10.2832	0.07675	28.0795	0.18145			5.48649	0.04913	19.7568	0.06504	35.7568	0.10073			35.2703	0.08005	86.6892	0.10153
		10.7123	0.17612	22.9719	0.22368			10.2964	0.07681	28.0975	0.18156			5.49349	0.04914	19.7718	0.06506	35.7718	0.10076			35.3153	0.08005	86.7392	0.10156
		10.726	0.1763	22.9829	0.22372			10.3095	0.07687	28.1156	0.18167			5.5005	0.04914	19.7868	0.06508	35.7868	0.10079			35.3604	0.08006	86.7893	0.10158
		10.7396	0.17648	22.994	0.22375			10.3226	0.07693	28.1336	0.18178			5.50751	0.04914	19.8018	0.06511	35.8018	0.10082			35.4054	0.08006	86.8393	0.10161
		10.7533	0.17666	23.0051	0.22379			10.3358	0.077	28.1517	0.18189			5.51451	0.04914	19.8168	0.06513	35.8168	0.10085			35.4504	0.08007	86.8894	0.10164
		10.767	0.17684	23.0161	0.22382			10.3489	0.07706	28.1698	0.18199			5.52152	0.04914	19.8318	0.06515	35.8318	0.10089			35.4955	0.08007	86.9394	0.10167
		10.7806	0.17702	23.0272	0.22386			10.362	0.07712	28.1878	0.1821			5.52853	0.04914	19.8468	0.06517	35.8469	0.10092			35.5405	0.08007	86.9895	0.1017
		10.7943	0.1772	23.0382	0.22389			10.3752	0.07718	28.2059	0.18221			5.53554	0.04914	19.8619	0.0652	35.8619	0.10095			35.5856	0.08008	87.0395	0.10172
		10.808	0.17738	23.0493	0.22392			10.3883	0.07724	28.2239	0.18232			5.54254	0.04914	19.8769	0.06522	35.8769	0.10098			35.6306	0.08008	87.0896	0.10175
		10.8216	0.17756	23.0604	0.22396			10.4014	0.0773	28.242	0.18242			5.54955	0.04914	19.8919	0.06524	35.8919	0.10102			35.6757	0.08009	87.1396	0.10178
		10.8353	0.17774	23.0714	0.22399			10.4146	0.07736	28.26	0.18253			5.55656	0.04914	19.9069	0.06527	35.9069	0.10105			35.7207	0.08009	87.1897	0.10181
		10.849	0.17792	23.0825	0.22403			10.4277	0.07742	28.2781	0.18264			5.56356	0.04914	19.9219	0.06529	35.9219	0.10108			35.7658	0.0801	87.2397	0.10184
		10.8626	0.1781	23.0935	0.22406			10.4408	0.07748	28.2962	0.18275			5.57057	0.04914	19.9369	0.06531	35.9369	0.10111			35.8108	0.0801	87.2898	0.10186
		10.8763	0.17828	23.1046	0.2241			10.454	0.07754	28.3142	0.18285			5.57758	0.04914	19.952	0.06534	35.9519	0.10114			35.8559	0.0801	87.3398	0.10189
		10.8899	0.17846	23.1157	0.22413			10.4671	0.0776	28.3323	0.18296			5.58458	0.04914	19.967	0.06536	35.967	0.10118			35.9009	0.08011	87.3899	0.10192
		10.9036	0.17864	23.1267	0.22417			10.4802	0.07766	28.3503	0.18307			5.59159	0.04914	19.982	0.06538	35.982	0.10121			35.946	0.08011	87.4399	0.10195
		10.9173	0.17882	23.1378	0.2242			10.4934	0.07772	28.3684	0.18318			5.5986	0.04914	19.997	0.0654	35.997	0.10124			35.991	0.08012	87.49	0.10198
		10.9309	0.179	23.1488	0.22424			10.5065	0.07779	28.3864	0.18328			5.60561	0.04914	20.012	0.06543	36.012	0.10127			36.036	0.08012	87.54	0.10201
		10.9446	0.17918	23.1599	0.22427			10.5196	0.07785	28.4045	0.18339			5.61261	0.04914	20.027	0.06545	36.027	0.1013			36.0811	0.08013	87.5901	0.10203
		10.9583	0.17936	23.171	0.2243			10.5328	0.07791	28.4226	0.1835			5.61962	0.04915	20.042	0.06547	36.042	0.10134			36.1261	0.08013	87.6401	0.10206
		10.9719	0.17954	23.182	0.22434			10.5459	0.07797	28.4406	0.18361			5.62663	0.04915	20.0571	0.0655	36.0571	0.10137			36.1712	0.08013	87.6902	0.10209
		10.9856	0.17972	23.1931	0.22437			10.559	0.07803	28.4587	0.18371			5.63363	0.04915	20.0721	0.06552	36.0721	0.1014			36.2162	0.08014	87.7402	0.10212
		10.9992	0.1799	23.2041	0.22441			10.5722	0.07809	28.4767	0.18382			5.64064	0.04915	20.0871	0.06554	36.0871	0.10143			36.2613	0.08014	87.7903	0.10215
		11.0129	0.18008	23.2152	0.22444			10.5853	0.07815	28.4948	0.18393			5.64765	0.04915	20.1021	0.06557	36.1021	0.10146			36.3063	0.08015	87.8403	0.10217
		11.0266	0.18026	23.2263	0.22448			10.5984	0.07821	28.5129	0.18404			5.65465	0.04915	20.1171	0.06559	36.1171	0.1015			36.3513	0.08015	87.8904	0.1022
		11.0402	0.18044	23.2373	0.22451			10.6116	0.07827	28.5309	0.18414			5.66166	0.04915	20.1321	0.06561	36.1321	0.10153			36.3964	0.08016	87.9404	0.10223
		11.0539	0.18061	23.2484	0.22455			10.6247	0.07833	28.549	0.18425			5.66867	0.04915	20.1471	0.06563	36.1472	0.10156			36.4414	0.08016	87.9905	0.10226
		11.0676	0.18079	23.2595	0.22458			10.6378	0.07839	28.567	0.18436			5.67568	0.04915	20.1622	0.06566	36.1622	0.10159			36.4865	0.08016	88.0405	0.10229
		11.0812	0.18097	23.2705	0.22462			10.651	0.07845	28.5851	0.18447			5.68268	0.04915	20.1772	0.06568	36.1772	0.10162			36.5315	0.08017	88.0906	0.10231
		11.0949	0.18115	23.2816	0.22465			10.6641	0.07851	28.6031	0.18458			5.68969	0.04915	20.1922	0.0657	36.1922	0.10166			36.5766	0.08017	88.1406	0.10234
		11.1086	0.18133	23.2926	0.22468			10.6772	0.07858	28.6212	0.18468			5.6967	0.04915	20.2072	0.06573	36.2072	0.10169			36.6216	0.08018	88.1907	0.10237
		11.1222	0.18151	23.3037	0.22472			10.6904	0.07864	28.6393	0.18479			5.7037	0.04915	20.2222	0.06575	36.2222	0.10172			36.6667	0.08018	88.2407	0.1024
		11.1359	0.18169	23.3148	0.22475			10.7035	0.0787	28.6573	0.1849			5.71071	0.04915	20.2372	0.06577	36.2372	0.10175			36.7117	0.08019	88.2908	0.10243
		11.1495	0.18187	23.3258	0.22479			10.7166	0.07876	28.6754	0.18501			5.71772	0.04915	20.2523	0.0658	36.2522	0.10178			36.7568	0.08019	88.3408	0.10245
		11.1632	0.18205	23.3369	0.22482			10.7298	0.07882	28.6934	0.18511			5.72472	0.04915	20.2673	0.06582	36.2673	0.10182			36.8018	0.08019	88.3909	0.10248
		11.1769	0.18223	23.348	0.22486			10.7429	0.07888	28.7115	0.18522			5.73173	0.04915	20.2823	0.06584	36.2823	0.10185			36.8469	0.0802	88.4409	0.10251
		11.1905	0.18241	23.359	0.22489			10.756	0.07894	28.7295	0.18533			5.73874	0.04915	20.2973	0.06587	36.2973	0.10188			36.8919	0.0802	88.491	0.10254
		11.2042	0.18259	23.3701	0.22493			10.7692	0.079	28.7476	0.18544			5.74575	0.04916	20.3123	0.06589	36.3123	0.10191			36.9369	0.08021	88.541	0.10257
		11.2179	0.18277	23.3811	0.22496			10.7823	0.07906	28.7657	0.18554			5.75275	0.04916	20.3273	0.06591	36.3273	0.10194			36.982	0.08021	88.5911	0.10259
		11.2315	0.18295	23.3922	0.225			10.7954	0.07912	28.7837	0.18565			5.75976	0.04916	20.3423	0.06593	36.3423	0.10198			37.027	0.08022	88.6411	0.10262
		11.2452	0.18313	23.4032	0.22503			10.8086	0.07918	28.8018	0.18576			5.76677	0.04916	20.3574	0.06596	36.3574	0.10201			37.0721	0.08022	88.6912	0.10265
		11.2589	0.18331	23.4143	0.22507			10.8217	0.07924	28.8198	0.18587			5.77377	0.04916	20.3724	0.06598	36.3724	0.10204			37.1171	0.08022	88.7412	0.10268
		11.2725	0.18349	23.4254	0.2251			10.8348	0.0793	28.8379	0.18597			5.78078	0.04916	20.3874	0.066	36.3874	0.10207			37.1622	0.08023	88.7913	0.10271
		11.2862	0.18367	23.4364	0.22513			10.848	0.07937	28.856	0.18608			5.78779	0.04916	20.4024	0.06603	36.4024	0.1021			37.2072	0.08023	88.8413	0.10273
		11.2998	0.18385	23.4475	0.22517			10.8611	0.07943	28.874	0.18619			5.79479	0.04916	20.4174	0.06605	36.4174	0.10214			37.2522	0.08024	88.8914	0.10276
		11.3135	0.18403	23.4586	0.2252			10.8742	0.07949	28.8921	0.1863			5.8018	0.04916	20.4324	0.06607	36.4324	0.10217			37.2973	0.08024	88.9414	0.10279
		11.3272	0.18421	23.4696	0.22524			10.8874	0.07955	28.9101	0.1864			5.80881	0.04916	20.4474	0.0661	36.4475	0.1022			37.3423	0.08025	88.9915	0.10282
		11.3408	0.18439	23.4807	0.22527			10.9005	0.07961	28.9282	0.18651			5.81582	0.04916	20.4625	0.06612	36.4625	0.10223			37.3874	0.08025	89.0415	0.10285
		11.3545	0.18457	23.4917	0.22531			10.9136	0.07967	28.9462	0.18662			5.82282	0.04916	20.4775	0.06614	36.4775	0.10226			37.4324	0.08025	89.0916	0.10287
		11.3682	0.18475	23.5028	0.22534			10.9268	0.07973	28.9643	0.18673			5.82983	0.04916	20.4925	0.06616	36.4925	0.1023			37.4775	0.08026	89.1416	0.1029
		11.3818	0.18493	23.5139	0.22538			10.9399	0.07979	28.9824	0.18683			5.83684	0.04916	20.5075	0.06619	36.5075	0.10233			37.5225	0.08026	89.1917	0.10293
		11.3955	0.18511	23.5249	0.22541			10.953	0.07985	29.0004	0.18694			5.84384	0.04916	20.5225	0.06621	36.5225	0.10236			37.5676	0.08027	89.2417	0.10296
		11.4092	0.18529	23.536	0.22545			10.9662	0.07991	29.0185	0.18705			5.85085	0.04916	20.5375	0.06623	36.5375	0.10239			37.6126	0.08027	89.2918	0.10299
		11.4228	0.18546	23.547	0.22548			10.9793	0.07997	29.0365	0.18716			5.85786	0.04916	20.5526	0.06626	36.5525	0.10242			37.6577	0.08027	89.3418	0.10301
		11.4365	0.18564	23.5581	0.22551			10.9924	0.08003	29.0546	0.18726			5.86486	0.04916	20.5676	0.06628	36.5676	0.10246			37.7027	0.08028	89.3919	0.10304
		11.4502	0.18582	23.5692	0.22555			11.0056	0.0801	29.0726	0.18737			5.87187	0.04917	20.5826	0.0663	36.5826	0.10249			37.7478	0.08028	89.4419	0.10307
		11.4638	0.186	23.5802	0.22558			11.0187	0.08016	29.0907	0.18748			5.87888	0.04917	20.5976	0.06633	36.5976	0.10252			37.7928	0.08029	89.492	0.1031
		11.4775	0.18618	23.5913	0.22562			11.0318	0.08022	29.1088	0.18759			5.88589	0.04917	20.6126	0.06635	36.6126	0.10255			37.8378	0.08029	89.542	0.10313
		11.4911	0.18636	23.6024	0.22565			11.045	0.08028	29.1268	0.1877			5.89289	0.04917	20.6276	0.06637	36.6276	0.10258			37.8829	0.0803	89.5921	0.10315
		11.5048	0.18654	23.6134	0.22569			11.0581	0.08034	29.1449	0.1878			5.8999	0.04917	20.6426	0.06639	36.6426	0.10262			37.9279	0.0803	89.6421	0.10318
		11.5185	0.18672	23.6245	0.22572			11.0712	0.0804	29.1629	0.18791			5.90691	0.04917	20.6577	0.06642	36.6577	0.10265			37.973	0.0803	89.6922	0.10321
		11.5321	0.1869	23.6355	0.22576			11.0844	0.08046	29.181	0.18802			5.91391	0.04917	20.6727	0.06644	36.6727	0.10268			38.018	0.08031	89.7422	0.10324
		11.5458	0.18708	23.6466	0.22579			11.0975	0.08052	29.1991	0.18813			5.92092	0.04917	20.6877	0.06646	36.6877	0.10271			38.0631	0.08031	89.7923	0.10327
		11.5595	0.18726	23.6577	0.22583			11.1106	0.08058	29.2171	0.18823			5.92793	0.04917	20.7027	0.06649	36.7027	0.10274			38.1081	0.08032	89.8423	0.10329
		11.5731	0.18744	23.6687	0.22586			11.1238	0.08064	29.2352	0.18834			5.93493	0.04917	20.7177	0.06651	36.7177	0.10278			38.1531	0.08032	89.8924	0.10332
		11.5868	0.18762	23.6798	0.2259			11.1369	0.0807	29.2532	0.18845			5.94194	0.04917	20.7327	0.06653	36.7327	0.10281			38.1982	0.08033	89.9424	0.10335
		11.6005	0.1878	23.6908	0.22593			11.15	0.08076	29.2713	0.18856			5.94895	0.04917	20.7477	0.06656	36.7478	0.10284			38.2432	0.08033	89.9925	0.10338
		11.6141	0.18798	23.7019	0.22596			11.1632	0.08082	29.2893	0.18866			5.95596	0.04917	20.7628	0.06658	36.7628	0.10287			38.2883	0.08033	90.0425	0.10341
		11.6278	0.18816	23.713	0.226			11.1763	0.08089	29.3074	0.18877			5.96296	0.04917	20.7778	0.0666	36.7778	0.1029			38.3333	0.08034	90.0926	0.10343
		11.6414	0.18834	23.724	0.22603			11.1894	0.08095	29.3255	0.18888			5.96997	0.04917	20.7928	0.06662	36.7928	0.10294			38.3784	0.08034	90.1426	0.10346
		11.6551	0.18852	23.7351	0.22607			11.2026	0.08101	29.3435	0.18899			5.97698	0.04917	20.8078	0.06665	36.8078	0.10297			38.4234	0.08035	90.1927	0.10349
		11.6688	0.1887	23.7462	0.2261			11.2157	0.08107	29.3616	0.18909			5.98398	0.04917	20.8228	0.06667	36.8228	0.103			38.4685	0.08035	90.2427	0.10352
		11.6824	0.18888	23.7572	0.22614			11.2288	0.08113	29.3796	0.1892			5.99099	0.04917	20.8378	0.06669	36.8378	0.10303			38.5135	0.08036	90.2928	0.10355
		11.6961	0.18906	23.7683	0.22617			11.242	0.08119	29.3977	0.18931			5.998	0.04917	20.8529	0.06672	36.8528	0.10306			38.5586	0.08036	90.3428	0.10357
		11.7098	0.18924	23.7793	0.22621			11.2551	0.08125	29.4158	0.18942			6.00501	0.04918	20.8679	0.06674	36.8679	0.1031			38.6036	0.08036	90.3929	0.1036
		11.7234	0.18942	23.7904	0.22624			11.2682	0.08131	29.4338	0.18952			6.01201	0.04918	20.8829	0.06676	36.8829	0.10313			38.6487	0.08037	90.4429	0.10363
		11.7371	0.1896	23.8014	0.22628			11.2814	0.08137	29.4519	0.18963			6.01902	0.04918	20.8979	0.06679	36.8979	0.10316			38.6937	0.08037	90.493	0.10366
		11.7508	0.18978	23.8125	0.22631			11.2945	0.08143	29.4699	0.18974			6.02603	0.04918	20.9129	0.06681	36.9129	0.10319			38.7387	0.08038	90.543	0.10369
		11.7644	0.18996	23.8236	0.22634			11.3076	0.08149	29.488	0.18985			6.03303	0.04918	20.9279	0.06683	36.9279	0.10323			38.7838	0.08038	90.5931	0.10372
		11.7781	0.19014	23.8346	0.22638			11.3208	0.08155	29.506	0.18995			6.04004	0.04918	20.9429	0.06685	36.9429	0.10326			38.8288	0.08039	90.6431	0.10374
		11.7917	0.19031	23.8457	0.22641			11.3339	0.08161	29.5241	0.19006			6.04705	0.04918	20.958	0.06688	36.958	0.10329			38.8739	0.08039	90.6932	0.10377
		11.8054	0.19049	23.8568	0.22645			11.347	0.08168	29.5422	0.19017			6.05405	0.04918	20.973	0.0669	36.973	0.10332			38.9189	0.08039	90.7432	0.1038
		11.8191	0.19067	23.8678	0.22648			11.3602	0.08174	29.5602	0.19028			6.06106	0.04918	20.988	0.06692	36.988	0.10335			38.964	0.0804	90.7933	0.10383
		11.8327	0.19085	23.8789	0.22652			11.3733	0.0818	29.5783	0.19039			6.06807	0.04918	21.003	0.06695	37.003	0.10339			39.009	0.0804	90.8433	0.10386
		11.8464	0.19103	23.8899	0.22655			11.3864	0.08186	29.5963	0.19049			6.07508	0.04918	21.018	0.06697	37.018	0.10342			39.054	0.08041	90.8934	0.10388
		11.8601	0.19121	23.901	0.22659			11.3996	0.08192	29.6144	0.1906			6.08208	0.04918	21.033	0.06699	37.033	0.10345			39.0991	0.08041	90.9434	0.10391
		11.8737	0.19139	23.9121	0.22662			11.4127	0.08198	29.6324	0.19071			6.08909	0.04918	21.048	0.06702	37.0481	0.10348			39.1441	0.08042	90.9935	0.10394
		11.8874	0.19157	23.9231	0.22666			11.4258	0.08204	29.6505	0.19082			6.0961	0.04918	21.0631	0.06704	37.0631	0.10351			39.1892	0.08042	91.0435	0.10397
		11.901	0.19175	23.9342	0.22669			11.439	0.0821	29.6686	0.19092			6.1031	0.04918	21.0781	0.06706	37.0781	0.10355			39.2342	0.08042	91.0936	0.104
		11.9147	0.19193	23.9453	0.22672			11.4521	0.08216	29.6866	0.19103			6.11011	0.04918	21.0931	0.06708	37.0931	0.10358			39.2793	0.08043	91.1436	0.10402
		11.9284	0.19211	23.9563	0.22676			11.4652	0.08222	29.7047	0.19114			6.11712	0.04918	21.1081	0.06711	37.1081	0.10361			39.3243	0.08043	91.1937	0.10405
		11.942	0.19229	23.9674	0.22679			11.4784	0.08228	29.7227	0.19125			6.12412	0.04918	21.1231	0.06713	37.1231	0.10364			39.3694	0.08044	91.2437	0.10408
		11.9557	0.19247	23.9784	0.22683			11.4915	0.08234	29.7408	0.19135			6.13113	0.04919	21.1381	0.06715	37.1381	0.10367			39.4144	0.08044	91.2938	0.10411
		11.9694	0.19265	23.9895	0.22686			11.5046	0.08241	29.7589	0.19146			6.13814	0.04919	21.1532	0.06718	37.1531	0.10371			39.4595	0.08045	91.3438	0.10414
		11.983	0.19283	24.0006	0.2269			11.5178	0.08247	29.7769	0.19157			6.14515	0.04919	21.1682	0.0672	37.1682	0.10374			39.5045	0.08045	91.3939	0.10416
		11.9967	0.19301	24.0116	0.22693			11.5309	0.08253	29.795	0.19168			6.15215	0.04919	21.1832	0.06722	37.1832	0.10377			39.5496	0.08045	91.4439	0.10419
		12.0104	0.19319	24.0227	0.22697			11.544	0.08259	29.813	0.19178			6.15916	0.04919	21.1982	0.06725	37.1982	0.1038			39.5946	0.08046	91.494	0.10422
		12.024	0.19337	24.0337	0.227			11.5572	0.08265	29.8311	0.19189			6.16617	0.04919	21.2132	0.06727	37.2132	0.10383			39.6396	0.08046	91.544	0.10425
		12.0377	0.19355	24.0448	0.22704			11.5703	0.08271	29.8492	0.192			6.17317	0.04919	21.2282	0.06729	37.2282	0.10387			39.6847	0.08047	91.5941	0.10428
		12.0513	0.19373	24.0559	0.22707			11.5834	0.08277	29.8672	0.19211			6.18018	0.04919	21.2432	0.06731	37.2432	0.1039			39.7297	0.08047	91.6441	0.1043
		12.065	0.19391	24.0669	0.22711			11.5966	0.08283	29.8853	0.19221			6.18719	0.04919	21.2583	0.06734	37.2583	0.10393			39.7748	0.08048	91.6942	0.10433
		12.0787	0.19409	24.078	0.22714			11.6097	0.08289	29.9033	0.19232			6.19419	0.04919	21.2733	0.06736	37.2733	0.10396			39.8198	0.08048	91.7442	0.10436
		12.0923	0.19427	24.089	0.22717			11.6228	0.08295	29.9214	0.19243			6.2012	0.04919	21.2883	0.06738	37.2883	0.10399			39.8649	0.08048	91.7943	0.10439
		12.106	0.19445	24.1001	0.22721			11.636	0.08301	29.9394	0.19254			6.20821	0.04919	21.3033	0.06741	37.3033	0.10403			39.9099	0.08049	91.8443	0.10442
		12.1197	0.19463	24.1112	0.22724			11.6491	0.08307	29.9575	0.19264			6.21522	0.04919	21.3183	0.06743	37.3183	0.10406			39.9549	0.08049	91.8944	0.10444
		12.1333	0.19481	24.1222	0.22728			11.6622	0.08313	29.9756	0.19275			6.22222	0.04919	21.3333	0.06745	37.3333	0.10409			40	0.0805	91.9444	0.10447
		12.147	0.19499	24.1333	0.22731			11.6754	0.0832	29.9936	0.19286			6.22923	0.04919	21.3483	0.06748	37.3484	0.10412			40.0451	0.0805	91.9945	0.1045
		12.1607	0.19517	24.1443	0.22735			11.6885	0.08326	30.0117	0.19297			6.23624	0.04919	21.3634	0.0675	37.3634	0.10415			40.0901	0.0805	92.0445	0.10453
		12.1743	0.19534	24.1554	0.22738			11.7016	0.08332	30.0297	0.19308			6.24324	0.04919	21.3784	0.06752	37.3784	0.10419			40.1351	0.08051	92.0946	0.10456
		12.188	0.19552	24.1665	0.22742			11.7148	0.08338	30.0478	0.19318			6.25025	0.04919	21.3934	0.06755	37.3934	0.10422			40.1802	0.08051	92.1446	0.10458
		12.2017	0.1957	24.1775	0.22745			11.7279	0.08344	30.0659	0.19329			6.25726	0.0492	21.4084	0.06757	37.4084	0.10425			40.2252	0.08052	92.1947	0.10461
		12.2153	0.19588	24.1886	0.22749			11.741	0.0835	30.0839	0.1934			6.26426	0.0492	21.4234	0.06759	37.4234	0.10428			40.2703	0.08052	92.2447	0.10464
		12.229	0.19606	24.1996	0.22752			11.7541	0.08356	30.102	0.19351			6.27127	0.0492	21.4384	0.06761	37.4384	0.10431			40.3153	0.08053	92.2948	0.10467
		12.2426	0.19624	24.2107	0.22755			11.7673	0.08362	30.12	0.19361			6.27828	0.0492	21.4535	0.06764	37.4534	0.10435			40.3604	0.08053	92.3448	0.1047
		12.2563	0.19642	24.2218	0.22759			11.7804	0.08368	30.1381	0.19372			6.28529	0.0492	21.4685	0.06766	37.4685	0.10438			40.4054	0.08053	92.3949	0.10472
		12.27	0.1966	24.2328	0.22762			11.7935	0.08374	30.1561	0.19383			6.29229	0.0492	21.4835	0.06768	37.4835	0.10441			40.4504	0.08054	92.4449	0.10475
		12.2836	0.19678	24.2439	0.22766			11.8067	0.0838	30.1742	0.19394			6.2993	0.0492	21.4985	0.06771	37.4985	0.10444			40.4955	0.08054	92.495	0.10478
		12.2973	0.19696	24.255	0.22769			11.8198	0.08386	30.1923	0.19404			6.30631	0.0492	21.5135	0.06773	37.5135	0.10447			40.5405	0.08055	92.5451	0.10481
		12.311	0.19714	24.266	0.22773			11.833	0.08392	30.2103	0.19415			6.31331	0.0492	21.5285	0.06775	37.5285	0.10451			40.5856	0.08055	92.5951	0.10484
		12.3246	0.19732	24.2771	0.22776			11.8461	0.08399	30.2284	0.19426			6.32032	0.0492	21.5435	0.06778	37.5435	0.10454			40.6306	0.08056	92.6452	0.10486
		12.3383	0.1975	24.2881	0.2278			11.8592	0.08405	30.2464	0.19437			6.32733	0.0492	21.5586	0.0678	37.5586	0.10457			40.6757	0.08056	92.6952	0.10489
		12.352	0.19768	24.2992	0.22783			11.8724	0.08411	30.2645	0.19447			6.33433	0.0492	21.5736	0.06782	37.5736	0.1046			40.7207	0.08056	92.7452	0.10492
		12.3656	0.19786	24.3103	0.22787			11.8855	0.08417	30.2825	0.19458			6.34134	0.0492	21.5886	0.06784	37.5886	0.10463			40.7658	0.08057	92.7953	0.10495
		12.3793	0.19804	24.3213	0.2279			11.8986	0.08423	30.3006	0.19469			6.34835	0.0492	21.6036	0.06787	37.6036	0.10467			40.8108	0.08057	92.8453	0.10498
		12.3929	0.19822	24.3324	0.22793			11.9117	0.08429	30.3187	0.1948			6.35536	0.0492	21.6186	0.06789	37.6186	0.1047			40.8559	0.08058	92.8954	0.105
		12.4066	0.1984	24.3434	0.22797			11.9249	0.08435	30.3367	0.1949			6.36236	0.0492	21.6336	0.06791	37.6336	0.10473			40.9009	0.08058	92.9454	0.10503
		12.4203	0.19858	24.3545	0.228			11.938	0.08441	30.3548	0.19501			6.36937	0.0492	21.6486	0.06794	37.6487	0.10476			40.946	0.08059	92.9955	0.10506
		12.4339	0.19876	24.3656	0.22804			11.9512	0.08447	30.3728	0.19512			6.37638	0.0492	21.6637	0.06796	37.6637	0.10479			40.991	0.08059	93.0456	0.10509
		12.4476	0.19894	24.3766	0.22807			11.9643	0.08453	30.3909	0.19523			6.38338	0.0492	21.6787	0.06798	37.6787	0.10483			41.036	0.08059	93.0956	0.10512
		12.4613	0.19912	24.3877	0.22811			11.9774	0.08459	30.409	0.19533			6.39039	0.04921	21.6937	0.06801	37.6937	0.10486			41.0811	0.0806	93.1457	0.10514
		12.4749	0.1993	24.3987	0.22814			11.9906	0.08465	30.427	0.19544			6.3974	0.04921	21.7087	0.06803	37.7087	0.10489			41.1261	0.0806	93.1957	0.10517
		12.4886	0.19948	24.4098	0.22818			12.0037	0.08471	30.4451	0.19555			6.4044	0.04921	21.7237	0.06805	37.7237	0.10492			41.1712	0.08061	93.2458	0.1052
		12.5023	0.19966	24.4209	0.22821			12.0168	0.08478	30.4631	0.19566			6.41141	0.04921	21.7387	0.06807	37.7387	0.10495			41.2162	0.08061	93.2958	0.10523
		12.5159	0.19984	24.4319	0.22825			12.0299	0.08484	30.4812	0.19576			6.41842	0.04921	21.7538	0.0681	37.7537	0.10499			41.2613	0.08062	93.3458	0.10526
		12.5296	0.20002	24.443	0.22828			12.0431	0.0849	30.4992	0.19587			6.42543	0.04921	21.7688	0.06812	37.7688	0.10502			41.3063	0.08062	93.3959	0.10528
		12.5432	0.20019	24.454	0.22832			12.0562	0.08496	30.5173	0.19598			6.43243	0.04921	21.7838	0.06814	37.7838	0.10505			41.3513	0.08062	93.4459	0.10531
		12.5569	0.20037	24.4651	0.22835			12.0694	0.08502	30.5354	0.19609			6.43944	0.04921	21.7988	0.06817	37.7988	0.10508			41.3964	0.08063	93.496	0.10534
		12.5706	0.20055	24.4762	0.22838			12.0825	0.08508	30.5534	0.1962			6.44645	0.04921	21.8138	0.06819	37.8138	0.10511			41.4414	0.08063	93.546	0.10537
		12.5842	0.20073	24.4872	0.22842			12.0956	0.08514	30.5715	0.1963			6.45345	0.04921	21.8288	0.06821	37.8288	0.10515			41.4865	0.08064	93.5961	0.1054
		12.5979	0.20091	24.4983	0.22845			12.1088	0.0852	30.5895	0.19641			6.46046	0.04921	21.8438	0.06824	37.8438	0.10518			41.5315	0.08064	93.6462	0.10543
		12.6116	0.20109	24.5094	0.22849			12.1219	0.08526	30.6076	0.19652			6.46747	0.04921	21.8589	0.06826	37.8589	0.10521			41.5766	0.08065	93.6962	0.10545
		12.6252	0.20127	24.5204	0.22852			12.135	0.08532	30.6257	0.19663			6.47447	0.04921	21.8739	0.06828	37.8739	0.10524			41.6216	0.08065	93.7463	0.10548
		12.6389	0.20145	24.5315	0.22856			12.1481	0.08538	30.6437	0.19673			6.48148	0.04921	21.8889	0.0683	37.8889	0.10527			41.6667	0.08065	93.7963	0.10551
		12.6525	0.20163	24.5425	0.22859			12.1613	0.08544	30.6618	0.19684			6.48849	0.04921	21.9039	0.06833	37.9039	0.10531			41.7117	0.08066	93.8464	0.10554
		12.6662	0.20181	24.5536	0.22863			12.1744	0.08551	30.6798	0.19695			6.4955	0.04921	21.9189	0.06835	37.9189	0.10534			41.7568	0.08066	93.8964	0.10557
		12.6799	0.20199	24.5647	0.22866			12.1875	0.08557	30.6979	0.19706			6.5025	0.04921	21.9339	0.06837	37.9339	0.10537			41.8018	0.08067	93.9464	0.10559
		12.6935	0.20217	24.5757	0.2287			12.2007	0.08563	30.7159	0.19716			6.50951	0.04921	21.9489	0.0684	37.949	0.1054			41.8469	0.08067	93.9965	0.10562
		12.7072	0.20235	24.5868	0.22873			12.2138	0.08569	30.734	0.19727			6.51652	0.04922	21.964	0.06842	37.964	0.10543			41.8919	0.08068	94.0465	0.10565
		12.7209	0.20253	24.5979	0.22876			12.227	0.08575	30.7521	0.19738			6.52352	0.04922	21.979	0.06844	37.979	0.10547			41.9369	0.08068	94.0966	0.10568
		12.7345	0.20271	24.6089	0.2288			12.2401	0.08581	30.7701	0.19749			6.53053	0.04922	21.994	0.06847	37.994	0.1055			41.982	0.08068	94.1466	0.10571
		12.7482	0.20289	24.62	0.22883			12.2532	0.08587	30.7882	0.19759			6.53754	0.04922	22.009	0.06849	38.009	0.10553			42.027	0.08069	94.1967	0.10573
		12.7619	0.20307	24.631	0.22887			12.2663	0.08593	30.8062	0.1977			6.54454	0.04922	22.024	0.06851	38.024	0.10556			42.0721	0.08069	94.2468	0.10576
		12.7755	0.20325	24.6421	0.2289			12.2795	0.08599	30.8243	0.19781			6.55155	0.04922	22.039	0.06853	38.039	0.1056			42.1171	0.0807	94.2968	0.10579
		12.7892	0.20343	24.6532	0.22894			12.2926	0.08605	30.8423	0.19792			6.55856	0.04922	22.0541	0.06856	38.054	0.10563			42.1622	0.0807	94.3469	0.10582
		12.8028	0.20361	24.6642	0.22897			12.3057	0.08611	30.8604	0.19802			6.56557	0.04922	22.0691	0.06858	38.0691	0.10566			42.2072	0.08071	94.3969	0.10585
		12.8165	0.20379	24.6753	0.22901			12.3189	0.08617	30.8785	0.19813			6.57257	0.04922	22.0841	0.0686	38.0841	0.10569			42.2522	0.08071	94.447	0.10587
		12.8302	0.20397	24.6863	0.22904			12.332	0.08623	30.8965	0.19824			6.57958	0.04922	22.0991	0.06863	38.0991	0.10572			42.2973	0.08071	94.497	0.1059
		12.8438	0.20415	24.6974	0.22908			12.3452	0.0863	30.9146	0.19835			6.58659	0.04922	22.1141	0.06865	38.1141	0.10576			42.3423	0.08072	94.547	0.10593
		12.8575	0.20433	24.7085	0.22911			12.3583	0.08636	30.9326	0.19845			6.59359	0.04922	22.1291	0.06867	38.1291	0.10579			42.3874	0.08072	94.5971	0.10596
		12.8712	0.20451	24.7195	0.22914			12.3714	0.08642	30.9507	0.19856			6.6006	0.04922	22.1441	0.0687	38.1441	0.10582			42.4324	0.08073	94.6471	0.10599
		12.8848	0.20469	24.7306	0.22918			12.3845	0.08648	30.9688	0.19867			6.60761	0.04922	22.1592	0.06872	38.1592	0.10585			42.4775	0.08073	94.6972	0.10601
		12.8985	0.20487	24.7416	0.22921			12.3977	0.08654	30.9868	0.19878			6.61461	0.04922	22.1742	0.06874	38.1742	0.10588			42.5225	0.08073	94.7472	0.10604
		12.9122	0.20504	24.7527	0.22925			12.4108	0.0866	31.0049	0.19889			6.62162	0.04922	22.1892	0.06876	38.1892	0.10592			42.5676	0.08074	94.7973	0.10607
		12.9258	0.20522	24.7638	0.22928			12.4239	0.08666	31.0229	0.19899			6.62863	0.04922	22.2042	0.06879	38.2042	0.10595			42.6126	0.08074	94.8474	0.1061
		12.9395	0.2054	24.7748	0.22932			12.4371	0.08672	31.041	0.1991			6.63564	0.04922	22.2192	0.06881	38.2192	0.10598			42.6577	0.08075	94.8974	0.10613
		12.9532	0.20558	24.7859	0.22935			12.4502	0.08678	31.059	0.19921			6.64264	0.04923	22.2342	0.06883	38.2342	0.10601			42.7027	0.08075	94.9475	0.10615
		12.9668	0.20576	24.7969	0.22939			12.4633	0.08684	31.0771	0.19932			6.64965	0.04923	22.2492	0.06886	38.2493	0.10604			42.7478	0.08076	94.9975	0.10618
		12.9805	0.20594	24.808	0.22942			12.4765	0.0869	31.0952	0.19942			6.65666	0.04923	22.2643	0.06888	38.2643	0.10608			42.7928	0.08076	95.0476	0.10621
		12.9941	0.20612	24.8191	0.22946			12.4896	0.08696	31.1132	0.19953			6.66366	0.04923	22.2793	0.0689	38.2793	0.10611			42.8378	0.08076	95.0976	0.10624
		13.0078	0.2063	24.8301	0.22949			12.5027	0.08702	31.1313	0.19964			6.67067	0.04923	22.2943	0.06893	38.2943	0.10614			42.8829	0.08077	95.1476	0.10627
		13.0215	0.20648	24.8412	0.22953			12.5159	0.08709	31.1493	0.19975			6.67768	0.04923	22.3093	0.06895	38.3093	0.10617			42.9279	0.08077	95.1977	0.10629
		13.0351	0.20666	24.8523	0.22956			12.529	0.08715	31.1674	0.19985			6.68468	0.04923	22.3243	0.06897	38.3243	0.1062			42.973	0.08078	95.2477	0.10632
		13.0488	0.20684	24.8633	0.22959			12.5421	0.08721	31.1854	0.19996			6.69169	0.04923	22.3393	0.06899	38.3393	0.10624			43.018	0.08078	95.2978	0.10635
		13.0625	0.20702	24.8744	0.22963			12.5553	0.08727	31.2035	0.20007			6.6987	0.04923	22.3544	0.06902	38.3543	0.10627			43.0631	0.08079	95.3478	0.10638
		13.0761	0.2072	24.8854	0.22966			12.5684	0.08733	31.2216	0.20018			6.70571	0.04923	22.3694	0.06904	38.3694	0.1063			43.1081	0.08079	95.3979	0.10641
		13.0898	0.20738	24.8965	0.2297			12.5815	0.08739	31.2396	0.20028			6.71271	0.04923	22.3844	0.06906	38.3844	0.10633			43.1531	0.08079	95.448	0.10643
		13.1035	0.20756	24.9076	0.22973			12.5947	0.08745	31.2577	0.20039			6.71972	0.04923	22.3994	0.06909	38.3994	0.10636			43.1982	0.0808	95.498	0.10646
		13.1171	0.20774	24.9186	0.22977			12.6078	0.08751	31.2757	0.2005			6.72673	0.04923	22.4144	0.06911	38.4144	0.1064			43.2432	0.0808	95.5481	0.10649
		13.1308	0.20792	24.9297	0.2298			12.6209	0.08757	31.2938	0.20061			6.73373	0.04923	22.4294	0.06913	38.4294	0.10643			43.2883	0.08081	95.5981	0.10652
		13.1444	0.2081	24.9407	0.22984			12.6341	0.08763	31.3118	0.20071			6.74074	0.04923	22.4444	0.06916	38.4444	0.10646			43.3333	0.08081	95.6482	0.10655
		13.1581	0.20828	24.9518	0.22987			12.6472	0.08769	31.3299	0.20082			6.74775	0.04923	22.4595	0.06918	38.4595	0.10649			43.3784	0.08082	95.6982	0.10657
		13.1718	0.20846	24.9629	0.22991			12.6603	0.08775	31.348	0.20093			6.75475	0.04923	22.4745	0.0692	38.4745	0.10652			43.4234	0.08082	95.7482	0.1066
		13.1854	0.20864	24.9739	0.22994			12.6735	0.08782	31.366	0.20104			6.76176	0.04923	22.4895	0.06922	38.4895	0.10656			43.4685	0.08082	95.7983	0.10663
		13.1991	0.20882	24.985	0.22997			12.6866	0.08788	31.3841	0.20114			6.76877	0.04923	22.5045	0.06925	38.5045	0.10659			43.5135	0.08083	95.8483	0.10666
		13.2128	0.209	24.9961	0.23001			12.6997	0.08794	31.4021	0.20125			6.77578	0.04924	22.5195	0.06927	38.5195	0.10662			43.5586	0.08083	95.8984	0.10669
		13.2264	0.20918	25.0071	0.23004			12.7129	0.088	31.4202	0.20136			6.78278	0.04924	22.5345	0.06929	38.5345	0.10665			43.6036	0.08084	95.9484	0.10671
		13.2401	0.20936	25.0182	0.23008			12.726	0.08806	31.4383	0.20147			6.78979	0.04924	22.5495	0.06932	38.5496	0.10668			43.6487	0.08084	95.9985	0.10674
		13.2538	0.20954	25.0292	0.23011			12.7391	0.08812	31.4563	0.20157			6.7968	0.04924	22.5646	0.06934	38.5646	0.10672			43.6937	0.08085	96.0486	0.10677
		13.2674	0.20972	25.0403	0.23015			12.7523	0.08818	31.4744	0.20168			6.8038	0.04924	22.5796	0.06936	38.5796	0.10675			43.7387	0.08085	96.0986	0.1068
		13.2811	0.20989	25.0513	0.23018			12.7654	0.08824	31.4924	0.20179			6.81081	0.04924	22.5946	0.06939	38.5946	0.10678			43.7838	0.08085	96.1487	0.10683
		13.2947	0.21007	25.0624	0.23022			12.7785	0.0883	31.5105	0.2019			6.81782	0.04924	22.6096	0.06941	38.6096	0.10681			43.8288	0.08086	96.1987	0.10685
		13.3084	0.21025	25.0735	0.23025			12.7917	0.08836	31.5285	0.20201			6.82482	0.04924	22.6246	0.06943	38.6246	0.10684			43.8739	0.08086	96.2488	0.10688
		13.3221	0.21043	25.0845	0.23029			12.8048	0.08842	31.5466	0.20211			6.83183	0.04924	22.6396	0.06946	38.6396	0.10688			43.9189	0.08087	96.2988	0.10691
		13.3357	0.21061	25.0956	0.23032			12.8179	0.08848	31.5647	0.20222			6.83884	0.04924	22.6547	0.06948	38.6546	0.10691			43.964	0.08087	96.3488	0.10694
		13.3494	0.21079	25.1067	0.23036			12.8311	0.08854	31.5827	0.20233			6.84585	0.04924	22.6697	0.0695	38.6697	0.10694			44.009	0.08088	96.3989	0.10697
		13.3631	0.21097	25.1177	0.23039			12.8442	0.08861	31.6008	0.20244			6.85285	0.04924	22.6847	0.06952	38.6847	0.10697			44.054	0.08088	96.4489	0.10699
		13.3767	0.21115	25.1288	0.23042			12.8573	0.08867	31.6188	0.20254			6.85986	0.04924	22.6997	0.06955	38.6997	0.107			44.0991	0.08088	96.499	0.10702
		13.3904	0.21133	25.1398	0.23046			12.8705	0.08873	31.6369	0.20265			6.86687	0.04924	22.7147	0.06957	38.7147	0.10704			44.1441	0.08089	96.549	0.10705
		13.404	0.21151	25.1509	0.23049			12.8836	0.08879	31.6549	0.20276			6.87387	0.04924	22.7297	0.06959	38.7297	0.10707			44.1892	0.08089	96.5991	0.10708
		13.4177	0.21169	25.162	0.23053			12.8967	0.08885	31.673	0.20287			6.88088	0.04924	22.7447	0.06962	38.7447	0.1071			44.2342	0.0809	96.6492	0.10711
		13.4314	0.21187	25.173	0.23056			12.9099	0.08891	31.6911	0.20297			6.88789	0.04924	22.7598	0.06964	38.7598	0.10713			44.2793	0.0809	96.6992	0.10713
		13.4451	0.21205	25.1841	0.2306			12.923	0.08897	31.7091	0.20308			6.89489	0.04924	22.7748	0.06966	38.7748	0.10716			44.3243	0.08091	96.7493	0.10716
		13.4587	0.21223	25.1952	0.23063			12.9361	0.08903	31.7272	0.20319			6.9019	0.04925	22.7898	0.06969	38.7898	0.1072			44.3694	0.08091	96.7993	0.10719
		13.4724	0.21241	25.2062	0.23067			12.9493	0.08909	31.7452	0.2033			6.90891	0.04925	22.8048	0.06971	38.8048	0.10723			44.4144	0.08091	96.8494	0.10722
		13.486	0.21259	25.2173	0.2307			12.9624	0.08915	31.7633	0.2034			6.91592	0.04925	22.8198	0.06973	38.8198	0.10726			44.4595	0.08092	96.8994	0.10725
		13.4997	0.21277	25.2283	0.23074			12.9755	0.08921	31.7814	0.20351			6.92292	0.04925	22.8348	0.06975	38.8348	0.10729			44.5045	0.08092	96.9494	0.10728
		13.5134	0.21295	25.2394	0.23077			12.9887	0.08927	31.7994	0.20362			6.92993	0.04925	22.8498	0.06978	38.8499	0.10732			44.5496	0.08093	96.9995	0.1073
		13.527	0.21313	25.2505	0.2308			13.0018	0.08933	31.8175	0.20373			6.93694	0.04925	22.8649	0.0698	38.8649	0.10736			44.5946	0.08093	97.0495	0.10733
		13.5407	0.21331	25.2615	0.23084			13.0149	0.0894	31.8355	0.20383			6.94394	0.04925	22.8799	0.06982	38.8799	0.10739			44.6396	0.08094	97.0996	0.10736
		13.5543	0.21349	25.2726	0.23087			13.0281	0.08946	31.8536	0.20394			6.95095	0.04925	22.8949	0.06985	38.8949	0.10742			44.6847	0.08094	97.1496	0.10739
		13.568	0.21367	25.2836	0.23091			13.0412	0.08952	31.8716	0.20405			6.95796	0.04925	22.9099	0.06987	38.9099	0.10745			44.7297	0.08094	97.1997	0.10742
		13.5817	0.21385	25.2947	0.23094			13.0543	0.08958	31.8897	0.20416			6.96496	0.04925	22.9249	0.06989	38.9249	0.10748			44.7748	0.08095	97.2498	0.10744
		13.5953	0.21403	25.3058	0.23098			13.0675	0.08964	31.9078	0.20426			6.97197	0.04925	22.9399	0.06992	38.9399	0.10752			44.8198	0.08095	97.2998	0.10747
		13.609	0.21421	25.3168	0.23101			13.0806	0.0897	31.9258	0.20437			6.97898	0.04925	22.955	0.06994	38.9549	0.10755			44.8649	0.08096	97.3499	0.1075
		13.6227	0.21439	25.3279	0.23105			13.0937	0.08976	31.9439	0.20448			6.98599	0.04925	22.97	0.06996	38.97	0.10758			44.9099	0.08096	97.3999	0.10753
		13.6363	0.21457	25.3389	0.23108			13.1069	0.08982	31.9619	0.20459			6.99299	0.04925	22.985	0.06998	38.985	0.10761			44.9549	0.08096	97.45	0.10756
		13.65	0.21474	25.35	0.23112			13.12	0.08988	31.98	0.2047			7	0.04925	23	0.07001	39	0.10764			45	0.08097	97.5	0.10758

## Sheet: Fig. 3f
EDR 1.0			EDR 0.69			EDR 0.44			EDR 0.3
time (s)	rA	rB	time (s)	rA	rB	time (s)	rA	rB	time (s)	rA	rB
0	0.04723	0.04018	0	0.03615	0.03419	0	0.05033	0.04589	0	0.08342	0.06815
0.65	0.05015	0.04194	0.82	0.03892	0.03174	1	0.05242	0.04837	2.5	0.08488	0.07324
1.3	0.05429	0.05025	1.64	0.03899	0.0376	2	0.05219	0.04491	5	0.08261	0.07275
1.95	0.05901	0.05993	2.46	0.04101	0.0378	3	0.05241	0.04601	7.5	0.0808	0.07451
2.6	0.06798	0.06288	3.28	0.04374	0.03944	4	0.05011	0.04707	10	0.0848	0.07057
3.25	0.08306	0.07079	4.1	0.0471	0.04563	5	0.04884	0.04992	12.5	0.08543	0.07415
3.9	0.08389	0.07975	4.92	0.05115	0.05036	6	0.05158	0.0469	15	0.08506	0.07428
4.55	0.09915	0.08668	5.74	0.05383	0.05301	7	0.05282	0.04633	17.5	0.08495	0.07143
5.2	0.09853	0.09946	6.56	0.06159	0.04968	8	0.05293	0.04518	20	0.08602	0.07114
5.85	0.10754	0.11482	7.38	0.06472	0.05724	9	0.05248	0.04794	22.5	0.0885	0.06972
6.5	0.11285	0.1208	8.2	0.06562	0.05952	10	0.05543	0.04821	25	0.08637	0.07426
7.15	0.12248	0.14147	9.02	0.06835	0.0742	11	0.05414	0.04939	27.5	0.0893	0.07483
7.8	0.13694	0.14844	9.84	0.07815	0.07955	12	0.05415	0.05192	30	0.08343	0.07185
8.45	0.13982	0.15447	10.66	0.07809	0.08488	13	0.05657	0.05179	32.5	0.08455	0.07618
9.1	0.15686	0.16728	11.48	0.08275	0.08795	14	0.0584	0.05307	35	0.08335	0.07198
9.75	0.15602	0.15955	12.3	0.08691	0.08794	15	0.05792	0.05199	37.5	0.08535	0.07597
10.4	0.15874	0.16923	13.12	0.08641	0.09091	16	0.06	0.05566	40	0.08826	0.07577
11.05	0.18202	0.19612	13.94	0.09871	0.09549	17	0.06094	0.05726	42.5	0.08949	0.07355
11.7	0.18993	0.19364	14.76	0.10942	0.10606	18	0.06386	0.05882	45	0.09265	0.07394
12.35	0.20058	0.20112	15.58	0.12043	0.1035	19	0.06459	0.06256	47.5	0.08852	0.07282
13	0.20253	0.19777	16.4	0.12563	0.1084	20	0.06438	0.06552	50	0.09294	0.07602
13.65	0.21553	0.21194	17.22	0.12557	0.10836	21	0.06886	0.06957	52.5	0.09498	0.0746
14.3	0.19726	0.19517	18.04	0.13584	0.10949	22	0.0673	0.07327	55	0.09416	0.07424
14.95	0.20893	0.1937	18.86	0.13839	0.11337	23	0.0721	0.07048	57.5	0.0932	0.07683
15.6	0.21474	0.18124	19.68	0.14066	0.1126	24	0.07515	0.07167	60	0.09699	0.07504
16.25	0.21095	0.19563	20.5	0.14511	0.12369	25	0.0811	0.07926	62.5	0.10015	0.07687
16.9	0.22291	0.19275	21.32	0.15038	0.12988	26	0.08814	0.07703	65	0.10249	0.0804
17.55	0.22378	0.19546	22.14	0.1583	0.13116	27	0.08536	0.06937	67.5	0.10669	0.07963
18.2	0.21838	0.19823	22.96	0.16843	0.13108	28	0.09404	0.07686	70	0.1069	0.07496
18.85	0.22262	0.19953	23.78	0.17661	0.13248	29	0.09241	0.08286	72.5	0.10573	0.0831
19.5	0.22917	0.19589	24.6	0.18655	0.13755	30	0.09956	0.08955	75	0.10715	0.08199
20.15	0.2417	0.20918	25.42	0.18975	0.14853	31	0.0951	0.08149	77.5	0.11576	0.08974
20.8	0.24564	0.20905	26.24	0.19125	0.15408	32	0.10472	0.08023	80	0.10837	0.0959
21.45	0.25302	0.20746	27.06	0.19464	0.1569	33	0.10467	0.08417	82.5	0.11277	0.08905
22.1	0.25168	0.1969	27.88	0.19975	0.16558	34	0.10597	0.0915	85	0.11006	0.089
22.75	0.25225	0.20921	28.7	0.21082	0.16199	35	0.11399	0.09653	87.5	0.11047	0.09443
23.4	0.25083	0.20772	29.52	0.21262	0.17234	36	0.11067	0.09321	90	0.11719	0.0971
24.05	0.25465	0.20951	30.34	0.21494	0.17384	37	0.11883	0.09111	92.5	0.11514	0.09351
24.7	0.25004	0.20826	31.16	0.22415	0.17808	38	0.11838	0.09214	95	0.11582	0.09549
25.35	0.2568	0.20338	31.98	0.24245	0.19178	39	0.12146	0.09423	97.5	0.11896	0.10427

## Sheet: Fig. 3g-h
Fig. 3g													Fig. 3h
EDR 0.06 (Exp)		EDR 0.06 (Fit)		EDR 0.02 (Exp)		EDR 0.02 (Fit)		EDR 0.01 (Exp)		EDR 0.01 (Fit)			EDR 1.0
time (s)	r	time (s)	r	time (s)	r	time (s)	r	time (s)	r	time (s)	r		time (s)	slope	delta_slope
0	0.30564	0	0.29597	0	0.43988	0	0.42466	0	0.56386	0	0.54067		0	0.01315	0.000258212
2	0.2987	0.07808	0.29594	2	0.42736	0.07808	0.42462	2	0.54833	0.07808	0.54064		14.3	0.00313	0.000288277
4	0.29858	0.15616	0.29591	4	0.42161	0.15616	0.42458	4	0.55719	0.15616	0.5406
6	0.29619	0.23423	0.29589	6	0.43507	0.23423	0.42454	6	0.53259	0.23423	0.54057		EDR 0.69
8	0.29853	0.31231	0.29586	8	0.41987	0.31231	0.42449	8	0.53438	0.31231	0.54054		time (s)	slope	delta_slope
10	0.28913	0.39039	0.29583	10	0.42133	0.39039	0.42445	10	0.53447	0.39039	0.54051		0	0.00463	0.000193022
12	0.28759	0.46847	0.2958	12	0.41802	0.46847	0.42441	12	0.53996	0.46847	0.54048		13.9	0.00596	0.000132534
14	0.28209	0.54655	0.29577	14	0.4211	0.54655	0.42437	14	0.53704	0.54655	0.54045
16	0.28688	0.62462	0.29574	16	0.41266	0.62462	0.42432	16	0.53345	0.62462	0.54042		EDR 0.44
18	0.28496	0.7027	0.29572	18	0.42148	0.7027	0.42428	18	0.52328	0.7027	0.54039		time (s)	slope	delta_slope
20	0.2819	0.78078	0.29569	20	0.41464	0.78078	0.42424	20	0.53062	0.78078	0.54036		0	7.79849e-05	0.000117311
22	0.27832	0.85886	0.29566	22	0.41359	0.85886	0.42419	22	0.52219	0.85886	0.54033		8	0.00153	8.79796e-05
24	0.2846	0.93694	0.29563	24	0.39872	0.93694	0.42415	24	0.52053	0.93694	0.5403		24	0.00213	0.000162866
26	0.28174	1.01502	0.2956	26	0.40621	1.01502	0.42411	26	0.51946	1.01502	0.54027
28	0.28536	1.09309	0.29557	28	0.40444	1.09309	0.42407	28	0.52729	1.09309	0.54024		EDR 0.3
30	0.2883	1.17117	0.29554	30	0.39939	1.17117	0.42402	30	0.53329	1.17117	0.54021		time (s)	slope	delta_slope
32	0.28245	1.24925	0.29552	32	0.40448	1.24925	0.42398	32	0.53764	1.24925	0.54017		0	9.45614e-05	2.33034e-05
34	0.28889	1.32733	0.29549	34	0.40128	1.32733	0.42394	34	0.51979	1.32733	0.54014		47.5	0.000560079	3.25326e-05
36	0.28831	1.40541	0.29546	36	0.40071	1.40541	0.4239	36	0.52904	1.40541	0.54011
38	0.27868	1.48348	0.29543	38	0.40337	1.48348	0.42385	38	0.51792	1.48348	0.54008		EDR 0.06
40	0.28605	1.56156	0.2954	40	0.38754	1.56156	0.42381	40	0.51546	1.56156	0.54005		time (s)	slope	delta_slope
42	0.28091	1.63964	0.29537	42	0.39659	1.63964	0.42377	42	0.51471	1.63964	0.54002			-0.000364082	3.41682e-05
44	0.29111	1.71772	0.29535	44	0.38761	1.71772	0.42373	44	0.5262	1.71772	0.53999
46	0.28825	1.7958	0.29532	46	0.39647	1.7958	0.42368	46	0.52294	1.7958	0.53996		EDR 0.02
48	0.28178	1.87387	0.29529	48	0.40098	1.87387	0.42364	48	0.51543	1.87387	0.53993		time (s)	slope	delta_slope
50	0.26959	1.95195	0.29526	50	0.40168	1.95195	0.4236	50	0.5093	1.95195	0.5399			-0.000546825	4.80366e-05
52	0.28004	2.03003	0.29523	52	0.39697	2.03003	0.42355	52	0.51649	2.03003	0.53987
54	0.27611	2.10811	0.2952	54	0.398	2.10811	0.42351	54	0.52264	2.10811	0.53984		EDR 0.01
56	0.2754	2.18619	0.29518	56	0.38451	2.18619	0.42347	56	0.5179	2.18619	0.53981		time (s)	slope	delta_slope
58	0.27104	2.26426	0.29515	58	0.39513	2.26426	0.42343	58	0.52185	2.26426	0.53978			-0.000393493	5.41684e-05
60	0.27419	2.34234	0.29512	60	0.39438	2.34234	0.42338	60	0.52014	2.34234	0.53974
62	0.27068	2.42042	0.29509	62	0.38591	2.42042	0.42334	62	0.51676	2.42042	0.53971
64	0.26688	2.4985	0.29506	64	0.38951	2.4985	0.4233	64	0.51708	2.4985	0.53968
66	0.27212	2.57658	0.29503	66	0.39423	2.57658	0.42326	66	0.51413	2.57658	0.53965
68	0.27319	2.65465	0.295	68	0.40256	2.65465	0.42321	68	0.51838	2.65465	0.53962
70	0.26825	2.73273	0.29498	70	0.38278	2.73273	0.42317	70	0.51815	2.73273	0.53959
72	0.26769	2.81081	0.29495	72	0.38884	2.81081	0.42313	72	0.51194	2.81081	0.53956
74	0.27124	2.88889	0.29492	74	0.39333	2.88889	0.42308	74	0.50923	2.88889	0.53953
76	0.26828	2.96697	0.29489	76	0.39063	2.96697	0.42304	76	0.52055	2.96697	0.5395
78	0.27125	3.04505	0.29486	78	0.38067	3.04505	0.423	78	0.52119	3.04505	0.53947
		3.12312	0.29483			3.12312	0.42296			3.12312	0.53944
		3.2012	0.29481			3.2012	0.42291			3.2012	0.53941
		3.27928	0.29478			3.27928	0.42287			3.27928	0.53938
		3.35736	0.29475			3.35736	0.42283			3.35736	0.53935
		3.43544	0.29472			3.43544	0.42279			3.43544	0.53931
		3.51351	0.29469			3.51351	0.42274			3.51351	0.53928
		3.59159	0.29466			3.59159	0.4227			3.59159	0.53925
		3.66967	0.29463			3.66967	0.42266			3.66967	0.53922
		3.74775	0.29461			3.74775	0.42262			3.74775	0.53919
		3.82583	0.29458			3.82583	0.42257			3.82583	0.53916
		3.9039	0.29455			3.9039	0.42253			3.9039	0.53913
		3.98198	0.29452			3.98198	0.42249			3.98198	0.5391
		4.06006	0.29449			4.06006	0.42244			4.06006	0.53907
		4.13814	0.29446			4.13814	0.4224			4.13814	0.53904
		4.21622	0.29444			4.21622	0.42236			4.21622	0.53901
		4.29429	0.29441			4.29429	0.42232			4.29429	0.53898
		4.37237	0.29438			4.37237	0.42227			4.37237	0.53895
		4.45045	0.29435			4.45045	0.42223			4.45045	0.53891
		4.52853	0.29432			4.52853	0.42219			4.52853	0.53888
		4.60661	0.29429			4.60661	0.42215			4.60661	0.53885
		4.68468	0.29427			4.68468	0.4221			4.68468	0.53882
		4.76276	0.29424			4.76276	0.42206			4.76276	0.53879
		4.84084	0.29421			4.84084	0.42202			4.84084	0.53876
		4.91892	0.29418			4.91892	0.42197			4.91892	0.53873
		4.997	0.29415			4.997	0.42193			4.997	0.5387
		5.07508	0.29412			5.07508	0.42189			5.07508	0.53867
		5.15315	0.29409			5.15315	0.42185			5.15315	0.53864
		5.23123	0.29407			5.23123	0.4218			5.23123	0.53861
		5.30931	0.29404			5.30931	0.42176			5.30931	0.53858
		5.38739	0.29401			5.38739	0.42172			5.38739	0.53855
		5.46547	0.29398			5.46547	0.42168			5.46547	0.53852
		5.54354	0.29395			5.54354	0.42163			5.54354	0.53848
		5.62162	0.29392			5.62162	0.42159			5.62162	0.53845
		5.6997	0.2939			5.6997	0.42155			5.6997	0.53842
		5.77778	0.29387			5.77778	0.42151			5.77778	0.53839
		5.85586	0.29384			5.85586	0.42146			5.85586	0.53836
		5.93393	0.29381			5.93393	0.42142			5.93393	0.53833
		6.01201	0.29378			6.01201	0.42138			6.01201	0.5383
		6.09009	0.29375			6.09009	0.42133			6.09009	0.53827
		6.16817	0.29373			6.16817	0.42129			6.16817	0.53824
		6.24625	0.2937			6.24625	0.42125			6.24625	0.53821
		6.32432	0.29367			6.32432	0.42121			6.32432	0.53818
		6.4024	0.29364			6.4024	0.42116			6.4024	0.53815
		6.48048	0.29361			6.48048	0.42112			6.48048	0.53812
		6.55856	0.29358			6.55856	0.42108			6.55856	0.53809
		6.63664	0.29355			6.63664	0.42104			6.63664	0.53805
		6.71471	0.29353			6.71471	0.42099			6.71471	0.53802
		6.79279	0.2935			6.79279	0.42095			6.79279	0.53799
		6.87087	0.29347			6.87087	0.42091			6.87087	0.53796
		6.94895	0.29344			6.94895	0.42086			6.94895	0.53793
		7.02703	0.29341			7.02703	0.42082			7.02703	0.5379
		7.10511	0.29338			7.10511	0.42078			7.10511	0.53787
		7.18318	0.29336			7.18318	0.42074			7.18318	0.53784
		7.26126	0.29333			7.26126	0.42069			7.26126	0.53781
		7.33934	0.2933			7.33934	0.42065			7.33934	0.53778
		7.41742	0.29327			7.41742	0.42061			7.41742	0.53775
		7.4955	0.29324			7.4955	0.42057			7.4955	0.53772
		7.57357	0.29321			7.57357	0.42052			7.57357	0.53769
		7.65165	0.29319			7.65165	0.42048			7.65165	0.53766
		7.72973	0.29316			7.72973	0.42044			7.72973	0.53762
		7.80781	0.29313			7.80781	0.42039			7.80781	0.53759
		7.88589	0.2931			7.88589	0.42035			7.88589	0.53756
		7.96396	0.29307			7.96396	0.42031			7.96396	0.53753
		8.04204	0.29304			8.04204	0.42027			8.04204	0.5375
		8.12012	0.29301			8.12012	0.42022			8.12012	0.53747
		8.1982	0.29299			8.1982	0.42018			8.1982	0.53744
		8.27628	0.29296			8.27628	0.42014			8.27628	0.53741
		8.35435	0.29293			8.35435	0.4201			8.35435	0.53738
		8.43243	0.2929			8.43243	0.42005			8.43243	0.53735
		8.51051	0.29287			8.51051	0.42001			8.51051	0.53732
		8.58859	0.29284			8.58859	0.41997			8.58859	0.53729
		8.66667	0.29282			8.66667	0.41993			8.66667	0.53726
		8.74474	0.29279			8.74474	0.41988			8.74474	0.53723
		8.82282	0.29276			8.82282	0.41984			8.82282	0.53719
		8.9009	0.29273			8.9009	0.4198			8.9009	0.53716
		8.97898	0.2927			8.97898	0.41975			8.97898	0.53713
		9.05706	0.29267			9.05706	0.41971			9.05706	0.5371
		9.13514	0.29265			9.13514	0.41967			9.13514	0.53707
		9.21321	0.29262			9.21321	0.41963			9.21321	0.53704
		9.29129	0.29259			9.29129	0.41958			9.29129	0.53701
		9.36937	0.29256			9.36937	0.41954			9.36937	0.53698
		9.44745	0.29253			9.44745	0.4195			9.44745	0.53695
		9.52553	0.2925			9.52553	0.41946			9.52553	0.53692
		9.6036	0.29247			9.6036	0.41941			9.6036	0.53689
		9.68168	0.29245			9.68168	0.41937			9.68168	0.53686
		9.75976	0.29242			9.75976	0.41933			9.75976	0.53683
		9.83784	0.29239			9.83784	0.41928			9.83784	0.5368
		9.91592	0.29236			9.91592	0.41924			9.91592	0.53676
		9.99399	0.29233			9.99399	0.4192			9.99399	0.53673
		10.0721	0.2923			10.0721	0.41916			10.0721	0.5367
		10.1502	0.29228			10.1502	0.41911			10.1502	0.53667
		10.2282	0.29225			10.2282	0.41907			10.2282	0.53664
		10.3063	0.29222			10.3063	0.41903			10.3063	0.53661
		10.3844	0.29219			10.3844	0.41899			10.3844	0.53658
		10.4625	0.29216			10.4625	0.41894			10.4625	0.53655
		10.5405	0.29213			10.5405	0.4189			10.5405	0.53652
		10.6186	0.2921			10.6186	0.41886			10.6186	0.53649
		10.6967	0.29208			10.6967	0.41882			10.6967	0.53646
		10.7748	0.29205			10.7748	0.41877			10.7748	0.53643
		10.8529	0.29202			10.8529	0.41873			10.8529	0.5364
		10.9309	0.29199			10.9309	0.41869			10.9309	0.53636
		11.009	0.29196			11.009	0.41864			11.009	0.53633
		11.0871	0.29193			11.0871	0.4186			11.0871	0.5363
		11.1652	0.29191			11.1652	0.41856			11.1652	0.53627
		11.2432	0.29188			11.2432	0.41852			11.2432	0.53624
		11.3213	0.29185			11.3213	0.41847			11.3213	0.53621
		11.3994	0.29182			11.3994	0.41843			11.3994	0.53618
		11.4775	0.29179			11.4775	0.41839			11.4775	0.53615
		11.5556	0.29176			11.5556	0.41835			11.5556	0.53612
		11.6336	0.29174			11.6336	0.4183			11.6336	0.53609
		11.7117	0.29171			11.7117	0.41826			11.7117	0.53606
		11.7898	0.29168			11.7898	0.41822			11.7898	0.53603
		11.8679	0.29165			11.8679	0.41817			11.8679	0.536
		11.9459	0.29162			11.9459	0.41813			11.9459	0.53597
		12.024	0.29159			12.024	0.41809			12.024	0.53593
		12.1021	0.29156			12.1021	0.41805			12.1021	0.5359
		12.1802	0.29154			12.1802	0.418			12.1802	0.53587
		12.2583	0.29151			12.2583	0.41796			12.2583	0.53584
		12.3363	0.29148			12.3363	0.41792			12.3363	0.53581
		12.4144	0.29145			12.4144	0.41788			12.4144	0.53578
		12.4925	0.29142			12.4925	0.41783			12.4925	0.53575
		12.5706	0.29139			12.5706	0.41779			12.5706	0.53572
		12.6486	0.29137			12.6486	0.41775			12.6486	0.53569
		12.7267	0.29134			12.7267	0.41771			12.7267	0.53566
		12.8048	0.29131			12.8048	0.41766			12.8048	0.53563
		12.8829	0.29128			12.8829	0.41762			12.8829	0.5356
		12.961	0.29125			12.961	0.41758			12.961	0.53557
		13.039	0.29122			13.039	0.41753			13.039	0.53554
		13.1171	0.2912			13.1171	0.41749			13.1171	0.5355
		13.1952	0.29117			13.1952	0.41745			13.1952	0.53547
		13.2733	0.29114			13.2733	0.41741			13.2733	0.53544
		13.3514	0.29111			13.3514	0.41736			13.3514	0.53541
		13.4294	0.29108			13.4294	0.41732			13.4294	0.53538
		13.5075	0.29105			13.5075	0.41728			13.5075	0.53535
		13.5856	0.29102			13.5856	0.41724			13.5856	0.53532
		13.6637	0.291			13.6637	0.41719			13.6637	0.53529
		13.7417	0.29097			13.7417	0.41715			13.7417	0.53526
		13.8198	0.29094			13.8198	0.41711			13.8198	0.53523
		13.8979	0.29091			13.8979	0.41706			13.8979	0.5352
		13.976	0.29088			13.976	0.41702			13.976	0.53517
		14.0541	0.29085			14.0541	0.41698			14.0541	0.53514
		14.1321	0.29083			14.1321	0.41694			14.1321	0.53511
		14.2102	0.2908			14.2102	0.41689			14.2102	0.53507
		14.2883	0.29077			14.2883	0.41685			14.2883	0.53504
		14.3664	0.29074			14.3664	0.41681			14.3664	0.53501
		14.4444	0.29071			14.4444	0.41677			14.4444	0.53498
		14.5225	0.29068			14.5225	0.41672			14.5225	0.53495
		14.6006	0.29066			14.6006	0.41668			14.6006	0.53492
		14.6787	0.29063			14.6787	0.41664			14.6787	0.53489
		14.7568	0.2906			14.7568	0.4166			14.7568	0.53486
		14.8348	0.29057			14.8348	0.41655			14.8348	0.53483
		14.9129	0.29054			14.9129	0.41651			14.9129	0.5348
		14.991	0.29051			14.991	0.41647			14.991	0.53477
		15.0691	0.29048			15.0691	0.41642			15.0691	0.53474
		15.1471	0.29046			15.1471	0.41638			15.1471	0.53471
		15.2252	0.29043			15.2252	0.41634			15.2252	0.53468
		15.3033	0.2904			15.3033	0.4163			15.3033	0.53464
		15.3814	0.29037			15.3814	0.41625			15.3814	0.53461
		15.4595	0.29034			15.4595	0.41621			15.4595	0.53458
		15.5375	0.29031			15.5375	0.41617			15.5375	0.53455
		15.6156	0.29029			15.6156	0.41613			15.6156	0.53452
		15.6937	0.29026			15.6937	0.41608			15.6937	0.53449
		15.7718	0.29023			15.7718	0.41604			15.7718	0.53446
		15.8498	0.2902			15.8498	0.416			15.8498	0.53443
		15.9279	0.29017			15.9279	0.41595			15.9279	0.5344
		16.006	0.29014			16.006	0.41591			16.006	0.53437
		16.0841	0.29012			16.0841	0.41587			16.0841	0.53434
		16.1622	0.29009			16.1622	0.41583			16.1622	0.53431
		16.2402	0.29006			16.2402	0.41578			16.2402	0.53428
		16.3183	0.29003			16.3183	0.41574			16.3183	0.53425
		16.3964	0.29			16.3964	0.4157			16.3964	0.53421
		16.4745	0.28997			16.4745	0.41566			16.4745	0.53418
		16.5526	0.28994			16.5526	0.41561			16.5526	0.53415
		16.6306	0.28992			16.6306	0.41557			16.6306	0.53412
		16.7087	0.28989			16.7087	0.41553			16.7087	0.53409
		16.7868	0.28986			16.7868	0.41549			16.7868	0.53406
		16.8649	0.28983			16.8649	0.41544			16.8649	0.53403
		16.9429	0.2898			16.9429	0.4154			16.9429	0.534
		17.021	0.28977			17.021	0.41536			17.021	0.53397
		17.0991	0.28975			17.0991	0.41531			17.0991	0.53394
		17.1772	0.28972			17.1772	0.41527			17.1772	0.53391
		17.2553	0.28969			17.2553	0.41523			17.2553	0.53388
		17.3333	0.28966			17.3333	0.41519			17.3333	0.53385
		17.4114	0.28963			17.4114	0.41514			17.4114	0.53381
		17.4895	0.2896			17.4895	0.4151			17.4895	0.53378
		17.5676	0.28957			17.5676	0.41506			17.5676	0.53375
		17.6456	0.28955			17.6456	0.41502			17.6456	0.53372
		17.7237	0.28952			17.7237	0.41497			17.7237	0.53369
		17.8018	0.28949			17.8018	0.41493			17.8018	0.53366
		17.8799	0.28946			17.8799	0.41489			17.8799	0.53363
		17.958	0.28943			17.958	0.41484			17.958	0.5336
		18.036	0.2894			18.036	0.4148			18.036	0.53357
		18.1141	0.28938			18.1141	0.41476			18.1141	0.53354
		18.1922	0.28935			18.1922	0.41472			18.1922	0.53351
		18.2703	0.28932			18.2703	0.41467			18.2703	0.53348
		18.3483	0.28929			18.3483	0.41463			18.3483	0.53345
		18.4264	0.28926			18.4264	0.41459			18.4264	0.53342
		18.5045	0.28923			18.5045	0.41455			18.5045	0.53338
		18.5826	0.28921			18.5826	0.4145			18.5826	0.53335
		18.6607	0.28918			18.6607	0.41446			18.6607	0.53332
		18.7387	0.28915			18.7387	0.41442			18.7387	0.53329
		18.8168	0.28912			18.8168	0.41437			18.8168	0.53326
		18.8949	0.28909			18.8949	0.41433			18.8949	0.53323
		18.973	0.28906			18.973	0.41429			18.973	0.5332
		19.0511	0.28903			19.0511	0.41425			19.0511	0.53317
		19.1291	0.28901			19.1291	0.4142			19.1291	0.53314
		19.2072	0.28898			19.2072	0.41416			19.2072	0.53311
		19.2853	0.28895			19.2853	0.41412			19.2853	0.53308
		19.3634	0.28892			19.3634	0.41408			19.3634	0.53305
		19.4414	0.28889			19.4414	0.41403			19.4414	0.53302
		19.5195	0.28886			19.5195	0.41399			19.5195	0.53299
		19.5976	0.28884			19.5976	0.41395			19.5976	0.53295
		19.6757	0.28881			19.6757	0.41391			19.6757	0.53292
		19.7538	0.28878			19.7538	0.41386			19.7538	0.53289
		19.8318	0.28875			19.8318	0.41382			19.8318	0.53286
		19.9099	0.28872			19.9099	0.41378			19.9099	0.53283
		19.988	0.28869			19.988	0.41373			19.988	0.5328
		20.0661	0.28867			20.0661	0.41369			20.0661	0.53277
		20.1441	0.28864			20.1441	0.41365			20.1441	0.53274
		20.2222	0.28861			20.2222	0.41361			20.2222	0.53271
		20.3003	0.28858			20.3003	0.41356			20.3003	0.53268
		20.3784	0.28855			20.3784	0.41352			20.3784	0.53265
		20.4565	0.28852			20.4565	0.41348			20.4565	0.53262
		20.5345	0.28849			20.5345	0.41344			20.5345	0.53259
		20.6126	0.28847			20.6126	0.41339			20.6126	0.53256
		20.6907	0.28844			20.6907	0.41335			20.6907	0.53252
		20.7688	0.28841			20.7688	0.41331			20.7688	0.53249
		20.8468	0.28838			20.8468	0.41326			20.8468	0.53246
		20.9249	0.28835			20.9249	0.41322			20.9249	0.53243
		21.003	0.28832			21.003	0.41318			21.003	0.5324
		21.0811	0.2883			21.0811	0.41314			21.0811	0.53237
		21.1592	0.28827			21.1592	0.41309			21.1592	0.53234
		21.2372	0.28824			21.2372	0.41305			21.2372	0.53231
		21.3153	0.28821			21.3153	0.41301			21.3153	0.53228
		21.3934	0.28818			21.3934	0.41297			21.3934	0.53225
		21.4715	0.28815			21.4715	0.41292			21.4715	0.53222
		21.5495	0.28813			21.5495	0.41288			21.5495	0.53219
		21.6276	0.2881			21.6276	0.41284			21.6276	0.53216
		21.7057	0.28807			21.7057	0.4128			21.7057	0.53213
		21.7838	0.28804			21.7838	0.41275			21.7838	0.53209
		21.8619	0.28801			21.8619	0.41271			21.8619	0.53206
		21.9399	0.28798			21.9399	0.41267			21.9399	0.53203
		22.018	0.28795			22.018	0.41262			22.018	0.532
		22.0961	0.28793			22.0961	0.41258			22.0961	0.53197
		22.1742	0.2879			22.1742	0.41254			22.1742	0.53194
		22.2523	0.28787			22.2523	0.4125			22.2523	0.53191
		22.3303	0.28784			22.3303	0.41245			22.3303	0.53188
		22.4084	0.28781			22.4084	0.41241			22.4084	0.53185
		22.4865	0.28778			22.4865	0.41237			22.4865	0.53182
		22.5646	0.28776			22.5646	0.41233			22.5646	0.53179
		22.6426	0.28773			22.6426	0.41228			22.6426	0.53176
		22.7207	0.2877			22.7207	0.41224			22.7207	0.53173
		22.7988	0.28767			22.7988	0.4122			22.7988	0.5317
		22.8769	0.28764			22.8769	0.41215			22.8769	0.53166
		22.955	0.28761			22.955	0.41211			22.955	0.53163
		23.033	0.28759			23.033	0.41207			23.033	0.5316
		23.1111	0.28756			23.1111	0.41203			23.1111	0.53157
		23.1892	0.28753			23.1892	0.41198			23.1892	0.53154
		23.2673	0.2875			23.2673	0.41194			23.2673	0.53151
		23.3453	0.28747			23.3453	0.4119			23.3453	0.53148
		23.4234	0.28744			23.4234	0.41186			23.4234	0.53145
		23.5015	0.28741			23.5015	0.41181			23.5015	0.53142
		23.5796	0.28739			23.5796	0.41177			23.5796	0.53139
		23.6577	0.28736			23.6577	0.41173			23.6577	0.53136
		23.7357	0.28733			23.7357	0.41169			23.7357	0.53133
		23.8138	0.2873			23.8138	0.41164			23.8138	0.5313
		23.8919	0.28727			23.8919	0.4116			23.8919	0.53126
		23.97	0.28724			23.97	0.41156			23.97	0.53123
		24.048	0.28722			24.048	0.41151			24.048	0.5312
		24.1261	0.28719			24.1261	0.41147			24.1261	0.53117
		24.2042	0.28716			24.2042	0.41143			24.2042	0.53114
		24.2823	0.28713			24.2823	0.41139			24.2823	0.53111
		24.3604	0.2871			24.3604	0.41134			24.3604	0.53108
		24.4384	0.28707			24.4384	0.4113			24.4384	0.53105
		24.5165	0.28704			24.5165	0.41126			24.5165	0.53102
		24.5946	0.28702			24.5946	0.41122			24.5946	0.53099
		24.6727	0.28699			24.6727	0.41117			24.6727	0.53096
		24.7508	0.28696			24.7508	0.41113			24.7508	0.53093
		24.8288	0.28693			24.8288	0.41109			24.8288	0.5309
		24.9069	0.2869			24.9069	0.41104			24.9069	0.53087
		24.985	0.28687			24.985	0.411			24.985	0.53083
		25.0631	0.28685			25.0631	0.41096			25.0631	0.5308
		25.1411	0.28682			25.1411	0.41092			25.1411	0.53077
		25.2192	0.28679			25.2192	0.41087			25.2192	0.53074
		25.2973	0.28676			25.2973	0.41083			25.2973	0.53071
		25.3754	0.28673			25.3754	0.41079			25.3754	0.53068
		25.4535	0.2867			25.4535	0.41075			25.4535	0.53065
		25.5315	0.28668			25.5315	0.4107			25.5315	0.53062
		25.6096	0.28665			25.6096	0.41066			25.6096	0.53059
		25.6877	0.28662			25.6877	0.41062			25.6877	0.53056
		25.7658	0.28659			25.7658	0.41058			25.7658	0.53053
		25.8438	0.28656			25.8438	0.41053			25.8438	0.5305
		25.9219	0.28653			25.9219	0.41049			25.9219	0.53047
		26	0.2865			26	0.41045			26	0.53044
		26.0781	0.28648			26.0781	0.4104			26.0781	0.5304
		26.1562	0.28645			26.1562	0.41036			26.1562	0.53037
		26.2342	0.28642			26.2342	0.41032			26.2342	0.53034
		26.3123	0.28639			26.3123	0.41028			26.3123	0.53031
		26.3904	0.28636			26.3904	0.41023			26.3904	0.53028
		26.4685	0.28633			26.4685	0.41019			26.4685	0.53025
		26.5465	0.28631			26.5465	0.41015			26.5465	0.53022
		26.6246	0.28628			26.6246	0.41011			26.6246	0.53019
		26.7027	0.28625			26.7027	0.41006			26.7027	0.53016
		26.7808	0.28622			26.7808	0.41002			26.7808	0.53013
		26.8589	0.28619			26.8589	0.40998			26.8589	0.5301
		26.9369	0.28616			26.9369	0.40993			26.9369	0.53007
		27.015	0.28614			27.015	0.40989			27.015	0.53004
		27.0931	0.28611			27.0931	0.40985			27.0931	0.53001
		27.1712	0.28608			27.1712	0.40981			27.1712	0.52997
		27.2492	0.28605			27.2492	0.40976			27.2492	0.52994
		27.3273	0.28602			27.3273	0.40972			27.3273	0.52991
		27.4054	0.28599			27.4054	0.40968			27.4054	0.52988
		27.4835	0.28596			27.4835	0.40964			27.4835	0.52985
		27.5616	0.28594			27.5616	0.40959			27.5616	0.52982
		27.6396	0.28591			27.6396	0.40955			27.6396	0.52979
		27.7177	0.28588			27.7177	0.40951			27.7177	0.52976
		27.7958	0.28585			27.7958	0.40947			27.7958	0.52973
		27.8739	0.28582			27.8739	0.40942			27.8739	0.5297
		27.952	0.28579			27.952	0.40938			27.952	0.52967
		28.03	0.28577			28.03	0.40934			28.03	0.52964
		28.1081	0.28574			28.1081	0.40929			28.1081	0.52961
		28.1862	0.28571			28.1862	0.40925			28.1862	0.52958
		28.2643	0.28568			28.2643	0.40921			28.2643	0.52954
		28.3423	0.28565			28.3423	0.40917			28.3423	0.52951
		28.4204	0.28562			28.4204	0.40912			28.4204	0.52948
		28.4985	0.2856			28.4985	0.40908			28.4985	0.52945
		28.5766	0.28557			28.5766	0.40904			28.5766	0.52942
		28.6547	0.28554			28.6547	0.409			28.6547	0.52939
		28.7327	0.28551			28.7327	0.40895			28.7327	0.52936
		28.8108	0.28548			28.8108	0.40891			28.8108	0.52933
		28.8889	0.28545			28.8889	0.40887			28.8889	0.5293
		28.967	0.28542			28.967	0.40882			28.967	0.52927
		29.045	0.2854			29.045	0.40878			29.045	0.52924
		29.1231	0.28537			29.1231	0.40874			29.1231	0.52921
		29.2012	0.28534			29.2012	0.4087			29.2012	0.52918
		29.2793	0.28531			29.2793	0.40865			29.2793	0.52915
		29.3574	0.28528			29.3574	0.40861			29.3574	0.52911
		29.4354	0.28525			29.4354	0.40857			29.4354	0.52908
		29.5135	0.28523			29.5135	0.40853			29.5135	0.52905
		29.5916	0.2852			29.5916	0.40848			29.5916	0.52902
		29.6697	0.28517			29.6697	0.40844			29.6697	0.52899
		29.7477	0.28514			29.7477	0.4084			29.7477	0.52896
		29.8258	0.28511			29.8258	0.40835			29.8258	0.52893
		29.9039	0.28508			29.9039	0.40831			29.9039	0.5289
		29.982	0.28506			29.982	0.40827			29.982	0.52887
		30.0601	0.28503			30.0601	0.40823			30.0601	0.52884
		30.1381	0.285			30.1381	0.40818			30.1381	0.52881
		30.2162	0.28497			30.2162	0.40814			30.2162	0.52878
		30.2943	0.28494			30.2943	0.4081			30.2943	0.52875
		30.3724	0.28491			30.3724	0.40806			30.3724	0.52871
		30.4505	0.28488			30.4505	0.40801			30.4505	0.52868
		30.5285	0.28486			30.5285	0.40797			30.5285	0.52865
		30.6066	0.28483			30.6066	0.40793			30.6066	0.52862
		30.6847	0.2848			30.6847	0.40789			30.6847	0.52859
		30.7628	0.28477			30.7628	0.40784			30.7628	0.52856
		30.8408	0.28474			30.8408	0.4078			30.8408	0.52853
		30.9189	0.28471			30.9189	0.40776			30.9189	0.5285
		30.997	0.28469			30.997	0.40771			30.997	0.52847
		31.0751	0.28466			31.0751	0.40767			31.0751	0.52844
		31.1532	0.28463			31.1532	0.40763			31.1532	0.52841
		31.2312	0.2846			31.2312	0.40759			31.2312	0.52838
		31.3093	0.28457			31.3093	0.40754			31.3093	0.52835
		31.3874	0.28454			31.3874	0.4075			31.3874	0.52832
		31.4655	0.28451			31.4655	0.40746			31.4655	0.52828
		31.5435	0.28449			31.5435	0.40742			31.5435	0.52825
		31.6216	0.28446			31.6216	0.40737			31.6216	0.52822
		31.6997	0.28443			31.6997	0.40733			31.6997	0.52819
		31.7778	0.2844			31.7778	0.40729			31.7778	0.52816
		31.8559	0.28437			31.8559	0.40724			31.8559	0.52813
		31.9339	0.28434			31.9339	0.4072			31.9339	0.5281
		32.012	0.28432			32.012	0.40716			32.012	0.52807
		32.0901	0.28429			32.0901	0.40712			32.0901	0.52804
		32.1682	0.28426			32.1682	0.40707			32.1682	0.52801
		32.2463	0.28423			32.2463	0.40703			32.2463	0.52798
		32.3243	0.2842			32.3243	0.40699			32.3243	0.52795
		32.4024	0.28417			32.4024	0.40695			32.4024	0.52792
		32.4805	0.28415			32.4805	0.4069			32.4805	0.52789
		32.5586	0.28412			32.5586	0.40686			32.5586	0.52785
		32.6366	0.28409			32.6366	0.40682			32.6366	0.52782
		32.7147	0.28406			32.7147	0.40678			32.7147	0.52779
		32.7928	0.28403			32.7928	0.40673			32.7928	0.52776
		32.8709	0.284			32.8709	0.40669			32.8709	0.52773
		32.949	0.28397			32.949	0.40665			32.949	0.5277
		33.027	0.28395			33.027	0.4066			33.027	0.52767
		33.1051	0.28392			33.1051	0.40656			33.1051	0.52764
		33.1832	0.28389			33.1832	0.40652			33.1832	0.52761
		33.2613	0.28386			33.2613	0.40648			33.2613	0.52758
		33.3393	0.28383			33.3393	0.40643			33.3393	0.52755
		33.4174	0.2838			33.4174	0.40639			33.4174	0.52752
		33.4955	0.28378			33.4955	0.40635			33.4955	0.52749
		33.5736	0.28375			33.5736	0.40631			33.5736	0.52746
		33.6516	0.28372			33.6516	0.40626			33.6516	0.52742
		33.7297	0.28369			33.7297	0.40622			33.7297	0.52739
		33.8078	0.28366			33.8078	0.40618			33.8078	0.52736
		33.8859	0.28363			33.8859	0.40613			33.8859	0.52733
		33.964	0.28361			33.964	0.40609			33.964	0.5273
		34.042	0.28358			34.042	0.40605			34.042	0.52727
		34.1201	0.28355			34.1201	0.40601			34.1201	0.52724
		34.1982	0.28352			34.1982	0.40596			34.1982	0.52721
		34.2763	0.28349			34.2763	0.40592			34.2763	0.52718
		34.3543	0.28346			34.3543	0.40588			34.3543	0.52715
		34.4324	0.28343			34.4324	0.40584			34.4324	0.52712
		34.5105	0.28341			34.5105	0.40579			34.5105	0.52709
		34.5886	0.28338			34.5886	0.40575			34.5886	0.52706
		34.6667	0.28335			34.6667	0.40571			34.6667	0.52703
		34.7447	0.28332			34.7447	0.40567			34.7447	0.52699
		34.8228	0.28329			34.8228	0.40562			34.8228	0.52696
		34.9009	0.28326			34.9009	0.40558			34.9009	0.52693
		34.979	0.28324			34.979	0.40554			34.979	0.5269
		35.0571	0.28321			35.0571	0.40549			35.0571	0.52687
		35.1351	0.28318			35.1351	0.40545			35.1351	0.52684
		35.2132	0.28315			35.2132	0.40541			35.2132	0.52681
		35.2913	0.28312			35.2913	0.40537			35.2913	0.52678
		35.3694	0.28309			35.3694	0.40532			35.3694	0.52675
		35.4475	0.28307			35.4475	0.40528			35.4475	0.52672
		35.5255	0.28304			35.5255	0.40524			35.5255	0.52669
		35.6036	0.28301			35.6036	0.4052			35.6036	0.52666
		35.6817	0.28298			35.6817	0.40515			35.6817	0.52663
		35.7598	0.28295			35.7598	0.40511			35.7598	0.5266
		35.8378	0.28292			35.8378	0.40507			35.8378	0.52656
		35.9159	0.28289			35.9159	0.40502			35.9159	0.52653
		35.994	0.28287			35.994	0.40498			35.994	0.5265
		36.0721	0.28284			36.0721	0.40494			36.0721	0.52647
		36.1501	0.28281			36.1501	0.4049			36.1501	0.52644
		36.2282	0.28278			36.2282	0.40485			36.2282	0.52641
		36.3063	0.28275			36.3063	0.40481			36.3063	0.52638
		36.3844	0.28272			36.3844	0.40477			36.3844	0.52635
		36.4625	0.2827			36.4625	0.40473			36.4625	0.52632
		36.5405	0.28267			36.5405	0.40468			36.5405	0.52629
		36.6186	0.28264			36.6186	0.40464			36.6186	0.52626
		36.6967	0.28261			36.6967	0.4046			36.6967	0.52623
		36.7748	0.28258			36.7748	0.40456			36.7748	0.5262
		36.8528	0.28255			36.8528	0.40451			36.8528	0.52616
		36.9309	0.28253			36.9309	0.40447			36.9309	0.52613
		37.009	0.2825			37.009	0.40443			37.009	0.5261
		37.0871	0.28247			37.0871	0.40438			37.0871	0.52607
		37.1652	0.28244			37.1652	0.40434			37.1652	0.52604
		37.2432	0.28241			37.2432	0.4043			37.2432	0.52601
		37.3213	0.28238			37.3213	0.40426			37.3213	0.52598
		37.3994	0.28235			37.3994	0.40421			37.3994	0.52595
		37.4775	0.28233			37.4775	0.40417			37.4775	0.52592
		37.5556	0.2823			37.5556	0.40413			37.5556	0.52589
		37.6336	0.28227			37.6336	0.40409			37.6336	0.52586
		37.7117	0.28224			37.7117	0.40404			37.7117	0.52583
		37.7898	0.28221			37.7898	0.404			37.7898	0.5258
		37.8679	0.28218			37.8679	0.40396			37.8679	0.52577
		37.946	0.28216			37.946	0.40391			37.946	0.52573
		38.024	0.28213			38.024	0.40387			38.024	0.5257
		38.1021	0.2821			38.1021	0.40383			38.1021	0.52567
		38.1802	0.28207			38.1802	0.40379			38.1802	0.52564
		38.2583	0.28204			38.2583	0.40374			38.2583	0.52561
		38.3363	0.28201			38.3363	0.4037			38.3363	0.52558
		38.4144	0.28198			38.4144	0.40366			38.4144	0.52555
		38.4925	0.28196			38.4925	0.40362			38.4925	0.52552
		38.5706	0.28193			38.5706	0.40357			38.5706	0.52549
		38.6487	0.2819			38.6487	0.40353			38.6487	0.52546
		38.7267	0.28187			38.7267	0.40349			38.7267	0.52543
		38.8048	0.28184			38.8048	0.40345			38.8048	0.5254
		38.8829	0.28181			38.8829	0.4034			38.8829	0.52537
		38.961	0.28179			38.961	0.40336			38.961	0.52534
		39.039	0.28176			39.039	0.40332			39.039	0.5253
		39.1171	0.28173			39.1171	0.40327			39.1171	0.52527
		39.1952	0.2817			39.1952	0.40323			39.1952	0.52524
		39.2733	0.28167			39.2733	0.40319			39.2733	0.52521
		39.3513	0.28164			39.3513	0.40315			39.3513	0.52518
		39.4294	0.28162			39.4294	0.4031			39.4294	0.52515
		39.5075	0.28159			39.5075	0.40306			39.5075	0.52512
		39.5856	0.28156			39.5856	0.40302			39.5856	0.52509
		39.6637	0.28153			39.6637	0.40298			39.6637	0.52506
		39.7417	0.2815			39.7417	0.40293			39.7417	0.52503
		39.8198	0.28147			39.8198	0.40289			39.8198	0.525
		39.8979	0.28144			39.8979	0.40285			39.8979	0.52497
		39.976	0.28142			39.976	0.4028			39.976	0.52494
		40.054	0.28139			40.054	0.40276			40.054	0.52491
		40.1321	0.28136			40.1321	0.40272			40.1321	0.52487
		40.2102	0.28133			40.2102	0.40268			40.2102	0.52484
		40.2883	0.2813			40.2883	0.40263			40.2883	0.52481
		40.3664	0.28127			40.3664	0.40259			40.3664	0.52478
		40.4444	0.28125			40.4444	0.40255			40.4444	0.52475
		40.5225	0.28122			40.5225	0.40251			40.5225	0.52472
		40.6006	0.28119			40.6006	0.40246			40.6006	0.52469
		40.6787	0.28116			40.6787	0.40242			40.6787	0.52466
		40.7568	0.28113			40.7568	0.40238			40.7568	0.52463
		40.8348	0.2811			40.8348	0.40233			40.8348	0.5246
		40.9129	0.28108			40.9129	0.40229			40.9129	0.52457
		40.991	0.28105			40.991	0.40225			40.991	0.52454
		41.0691	0.28102			41.0691	0.40221			41.0691	0.52451
		41.1472	0.28099			41.1472	0.40216			41.1472	0.52448
		41.2252	0.28096			41.2252	0.40212			41.2252	0.52444
		41.3033	0.28093			41.3033	0.40208			41.3033	0.52441
		41.3814	0.2809			41.3814	0.40204			41.3814	0.52438
		41.4595	0.28088			41.4595	0.40199			41.4595	0.52435
		41.5375	0.28085			41.5375	0.40195			41.5375	0.52432
		41.6156	0.28082			41.6156	0.40191			41.6156	0.52429
		41.6937	0.28079			41.6937	0.40187			41.6937	0.52426
		41.7718	0.28076			41.7718	0.40182			41.7718	0.52423
		41.8499	0.28073			41.8499	0.40178			41.8499	0.5242
		41.9279	0.28071			41.9279	0.40174			41.9279	0.52417
		42.006	0.28068			42.006	0.40169			42.006	0.52414
		42.0841	0.28065			42.0841	0.40165			42.0841	0.52411
		42.1622	0.28062			42.1622	0.40161			42.1622	0.52408
		42.2402	0.28059			42.2402	0.40157			42.2402	0.52404
		42.3183	0.28056			42.3183	0.40152			42.3183	0.52401
		42.3964	0.28054			42.3964	0.40148			42.3964	0.52398
		42.4745	0.28051			42.4745	0.40144			42.4745	0.52395
		42.5525	0.28048			42.5525	0.4014			42.5525	0.52392
		42.6306	0.28045			42.6306	0.40135			42.6306	0.52389
		42.7087	0.28042			42.7087	0.40131			42.7087	0.52386
		42.7868	0.28039			42.7868	0.40127			42.7868	0.52383
		42.8649	0.28036			42.8649	0.40122			42.8649	0.5238
		42.9429	0.28034			42.9429	0.40118			42.9429	0.52377
		43.021	0.28031			43.021	0.40114			43.021	0.52374
		43.0991	0.28028			43.0991	0.4011			43.0991	0.52371
		43.1772	0.28025			43.1772	0.40105			43.1772	0.52368
		43.2553	0.28022			43.2553	0.40101			43.2553	0.52365
		43.3333	0.28019			43.3333	0.40097			43.3333	0.52361
		43.4114	0.28017			43.4114	0.40093			43.4114	0.52358
		43.4895	0.28014			43.4895	0.40088			43.4895	0.52355
		43.5676	0.28011			43.5676	0.40084			43.5676	0.52352
		43.6457	0.28008			43.6457	0.4008			43.6457	0.52349
		43.7237	0.28005			43.7237	0.40076			43.7237	0.52346
		43.8018	0.28002			43.8018	0.40071			43.8018	0.52343
		43.8799	0.28			43.8799	0.40067			43.8799	0.5234
		43.958	0.27997			43.958	0.40063			43.958	0.52337
		44.036	0.27994			44.036	0.40058			44.036	0.52334
		44.1141	0.27991			44.1141	0.40054			44.1141	0.52331
		44.1922	0.27988			44.1922	0.4005			44.1922	0.52328
		44.2703	0.27985			44.2703	0.40046			44.2703	0.52325
		44.3484	0.27982			44.3484	0.40041			44.3484	0.52322
		44.4264	0.2798			44.4264	0.40037			44.4264	0.52318
		44.5045	0.27977			44.5045	0.40033			44.5045	0.52315
		44.5826	0.27974			44.5826	0.40029			44.5826	0.52312
		44.6607	0.27971			44.6607	0.40024			44.6607	0.52309
		44.7387	0.27968			44.7387	0.4002			44.7387	0.52306
		44.8168	0.27965			44.8168	0.40016			44.8168	0.52303
		44.8949	0.27963			44.8949	0.40011			44.8949	0.523
		44.973	0.2796			44.973	0.40007			44.973	0.52297
		45.051	0.27957			45.051	0.40003			45.051	0.52294
		45.1291	0.27954			45.1291	0.39999			45.1291	0.52291
		45.2072	0.27951			45.2072	0.39994			45.2072	0.52288
		45.2853	0.27948			45.2853	0.3999			45.2853	0.52285
		45.3634	0.27945			45.3634	0.39986			45.3634	0.52282
		45.4414	0.27943			45.4414	0.39982			45.4414	0.52279
		45.5195	0.2794			45.5195	0.39977			45.5195	0.52275
		45.5976	0.27937			45.5976	0.39973			45.5976	0.52272
		45.6757	0.27934			45.6757	0.39969			45.6757	0.52269
		45.7537	0.27931			45.7537	0.39965			45.7537	0.52266
		45.8318	0.27928			45.8318	0.3996			45.8318	0.52263
		45.9099	0.27926			45.9099	0.39956			45.9099	0.5226
		45.988	0.27923			45.988	0.39952			45.988	0.52257
		46.0661	0.2792			46.0661	0.39947			46.0661	0.52254
		46.1441	0.27917			46.1441	0.39943			46.1441	0.52251
		46.2222	0.27914			46.2222	0.39939			46.2222	0.52248
		46.3003	0.27911			46.3003	0.39935			46.3003	0.52245
		46.3784	0.27909			46.3784	0.3993			46.3784	0.52242
		46.4565	0.27906			46.4565	0.39926			46.4565	0.52239
		46.5345	0.27903			46.5345	0.39922			46.5345	0.52236
		46.6126	0.279			46.6126	0.39918			46.6126	0.52232
		46.6907	0.27897			46.6907	0.39913			46.6907	0.52229
		46.7688	0.27894			46.7688	0.39909			46.7688	0.52226
		46.8469	0.27891			46.8469	0.39905			46.8469	0.52223
		46.9249	0.27889			46.9249	0.399			46.9249	0.5222
		47.003	0.27886			47.003	0.39896			47.003	0.52217
		47.0811	0.27883			47.0811	0.39892			47.0811	0.52214
		47.1592	0.2788			47.1592	0.39888			47.1592	0.52211
		47.2372	0.27877			47.2372	0.39883			47.2372	0.52208
		47.3153	0.27874			47.3153	0.39879			47.3153	0.52205
		47.3934	0.27872			47.3934	0.39875			47.3934	0.52202
		47.4715	0.27869			47.4715	0.39871			47.4715	0.52199
		47.5496	0.27866			47.5496	0.39866			47.5496	0.52196
		47.6276	0.27863			47.6276	0.39862			47.6276	0.52193
		47.7057	0.2786			47.7057	0.39858			47.7057	0.52189
		47.7838	0.27857			47.7838	0.39854			47.7838	0.52186
		47.8619	0.27855			47.8619	0.39849			47.8619	0.52183
		47.9399	0.27852			47.9399	0.39845			47.9399	0.5218
		48.018	0.27849			48.018	0.39841			48.018	0.52177
		48.0961	0.27846			48.0961	0.39836			48.0961	0.52174
		48.1742	0.27843			48.1742	0.39832			48.1742	0.52171
		48.2522	0.2784			48.2522	0.39828			48.2522	0.52168
		48.3303	0.27837			48.3303	0.39824			48.3303	0.52165
		48.4084	0.27835			48.4084	0.39819			48.4084	0.52162
		48.4865	0.27832			48.4865	0.39815			48.4865	0.52159
		48.5646	0.27829			48.5646	0.39811			48.5646	0.52156
		48.6426	0.27826			48.6426	0.39807			48.6426	0.52153
		48.7207	0.27823			48.7207	0.39802			48.7207	0.52149
		48.7988	0.2782			48.7988	0.39798			48.7988	0.52146
		48.8769	0.27818			48.8769	0.39794			48.8769	0.52143
		48.9549	0.27815			48.9549	0.39789			48.9549	0.5214
		49.033	0.27812			49.033	0.39785			49.033	0.52137
		49.1111	0.27809			49.1111	0.39781			49.1111	0.52134
		49.1892	0.27806			49.1892	0.39777			49.1892	0.52131
		49.2673	0.27803			49.2673	0.39772			49.2673	0.52128
		49.3454	0.27801			49.3454	0.39768			49.3454	0.52125
		49.4234	0.27798			49.4234	0.39764			49.4234	0.52122
		49.5015	0.27795			49.5015	0.3976			49.5015	0.52119
		49.5796	0.27792			49.5796	0.39755			49.5796	0.52116
		49.6577	0.27789			49.6577	0.39751			49.6577	0.52113
		49.7357	0.27786			49.7357	0.39747			49.7357	0.5211
		49.8138	0.27783			49.8138	0.39743			49.8138	0.52106
		49.8919	0.27781			49.8919	0.39738			49.8919	0.52103
		49.97	0.27778			49.97	0.39734			49.97	0.521
		50.0481	0.27775			50.0481	0.3973			50.0481	0.52097
		50.1261	0.27772			50.1261	0.39725			50.1261	0.52094
		50.2042	0.27769			50.2042	0.39721			50.2042	0.52091
		50.2823	0.27766			50.2823	0.39717			50.2823	0.52088
		50.3604	0.27764			50.3604	0.39713			50.3604	0.52085
		50.4384	0.27761			50.4384	0.39708			50.4384	0.52082
		50.5165	0.27758			50.5165	0.39704			50.5165	0.52079
		50.5946	0.27755			50.5946	0.397			50.5946	0.52076
		50.6727	0.27752			50.6727	0.39696			50.6727	0.52073
		50.7507	0.27749			50.7507	0.39691			50.7507	0.5207
		50.8288	0.27747			50.8288	0.39687			50.8288	0.52067
		50.9069	0.27744			50.9069	0.39683			50.9069	0.52063
		50.985	0.27741			50.985	0.39678			50.985	0.5206
		51.0631	0.27738			51.0631	0.39674			51.0631	0.52057
		51.1411	0.27735			51.1411	0.3967			51.1411	0.52054
		51.2192	0.27732			51.2192	0.39666			51.2192	0.52051
		51.2973	0.27729			51.2973	0.39661			51.2973	0.52048
		51.3754	0.27727			51.3754	0.39657			51.3754	0.52045
		51.4534	0.27724			51.4534	0.39653			51.4534	0.52042
		51.5315	0.27721			51.5315	0.39649			51.5315	0.52039
		51.6096	0.27718			51.6096	0.39644			51.6096	0.52036
		51.6877	0.27715			51.6877	0.3964			51.6877	0.52033
		51.7658	0.27712			51.7658	0.39636			51.7658	0.5203
		51.8438	0.2771			51.8438	0.39631			51.8438	0.52027
		51.9219	0.27707			51.9219	0.39627			51.9219	0.52024
		52	0.27704			52	0.39623			52	0.5202
		52.0781	0.27701			52.0781	0.39619			52.0781	0.52017
		52.1562	0.27698			52.1562	0.39614			52.1562	0.52014
		52.2342	0.27695			52.2342	0.3961			52.2342	0.52011
		52.3123	0.27693			52.3123	0.39606			52.3123	0.52008
		52.3904	0.2769			52.3904	0.39602			52.3904	0.52005
		52.4685	0.27687			52.4685	0.39597			52.4685	0.52002
		52.5466	0.27684			52.5466	0.39593			52.5466	0.51999
		52.6246	0.27681			52.6246	0.39589			52.6246	0.51996
		52.7027	0.27678			52.7027	0.39585			52.7027	0.51993
		52.7808	0.27675			52.7808	0.3958			52.7808	0.5199
		52.8589	0.27673			52.8589	0.39576			52.8589	0.51987
		52.9369	0.2767			52.9369	0.39572			52.9369	0.51984
		53.015	0.27667			53.015	0.39567			53.015	0.51981
		53.0931	0.27664			53.0931	0.39563			53.0931	0.51977
		53.1712	0.27661			53.1712	0.39559			53.1712	0.51974
		53.2493	0.27658			53.2493	0.39555			53.2493	0.51971
		53.3273	0.27656			53.3273	0.3955			53.3273	0.51968
		53.4054	0.27653			53.4054	0.39546			53.4054	0.51965
		53.4835	0.2765			53.4835	0.39542			53.4835	0.51962
		53.5616	0.27647			53.5616	0.39538			53.5616	0.51959
		53.6396	0.27644			53.6396	0.39533			53.6396	0.51956
		53.7177	0.27641			53.7177	0.39529			53.7177	0.51953
		53.7958	0.27638			53.7958	0.39525			53.7958	0.5195
		53.8739	0.27636			53.8739	0.3952			53.8739	0.51947
		53.9519	0.27633			53.9519	0.39516			53.9519	0.51944
		54.03	0.2763			54.03	0.39512			54.03	0.51941
		54.1081	0.27627			54.1081	0.39508			54.1081	0.51938
		54.1862	0.27624			54.1862	0.39503			54.1862	0.51934
		54.2643	0.27621			54.2643	0.39499			54.2643	0.51931
		54.3423	0.27619			54.3423	0.39495			54.3423	0.51928
		54.4204	0.27616			54.4204	0.39491			54.4204	0.51925
		54.4985	0.27613			54.4985	0.39486			54.4985	0.51922
		54.5766	0.2761			54.5766	0.39482			54.5766	0.51919
		54.6546	0.27607			54.6546	0.39478			54.6546	0.51916
		54.7327	0.27604			54.7327	0.39474			54.7327	0.51913
		54.8108	0.27602			54.8108	0.39469			54.8108	0.5191
		54.8889	0.27599			54.8889	0.39465			54.8889	0.51907
		54.967	0.27596			54.967	0.39461			54.967	0.51904
		55.0451	0.27593			55.0451	0.39456			55.0451	0.51901
		55.1231	0.2759			55.1231	0.39452			55.1231	0.51898
		55.2012	0.27587			55.2012	0.39448			55.2012	0.51894
		55.2793	0.27584			55.2793	0.39444			55.2793	0.51891
		55.3574	0.27582			55.3574	0.39439			55.3574	0.51888
		55.4354	0.27579			55.4354	0.39435			55.4354	0.51885
		55.5135	0.27576			55.5135	0.39431			55.5135	0.51882
		55.5916	0.27573			55.5916	0.39427			55.5916	0.51879
		55.6697	0.2757			55.6697	0.39422			55.6697	0.51876
		55.7478	0.27567			55.7478	0.39418			55.7478	0.51873
		55.8258	0.27565			55.8258	0.39414			55.8258	0.5187
		55.9039	0.27562			55.9039	0.39409			55.9039	0.51867
		55.982	0.27559			55.982	0.39405			55.982	0.51864
		56.0601	0.27556			56.0601	0.39401			56.0601	0.51861
		56.1381	0.27553			56.1381	0.39397			56.1381	0.51858
		56.2162	0.2755			56.2162	0.39392			56.2162	0.51855
		56.2943	0.27548			56.2943	0.39388			56.2943	0.51851
		56.3724	0.27545			56.3724	0.39384			56.3724	0.51848
		56.4504	0.27542			56.4504	0.3938			56.4504	0.51845
		56.5285	0.27539			56.5285	0.39375			56.5285	0.51842
		56.6066	0.27536			56.6066	0.39371			56.6066	0.51839
		56.6847	0.27533			56.6847	0.39367			56.6847	0.51836
		56.7628	0.2753			56.7628	0.39363			56.7628	0.51833
		56.8408	0.27528			56.8408	0.39358			56.8408	0.5183
		56.9189	0.27525			56.9189	0.39354			56.9189	0.51827
		56.997	0.27522			56.997	0.3935			56.997	0.51824
		57.0751	0.27519			57.0751	0.39345			57.0751	0.51821
		57.1531	0.27516			57.1531	0.39341			57.1531	0.51818
		57.2312	0.27513			57.2312	0.39337			57.2312	0.51815
		57.3093	0.27511			57.3093	0.39333			57.3093	0.51812
		57.3874	0.27508			57.3874	0.39328			57.3874	0.51808
		57.4655	0.27505			57.4655	0.39324			57.4655	0.51805
		57.5435	0.27502			57.5435	0.3932			57.5435	0.51802
		57.6216	0.27499			57.6216	0.39316			57.6216	0.51799
		57.6997	0.27496			57.6997	0.39311			57.6997	0.51796
		57.7778	0.27494			57.7778	0.39307			57.7778	0.51793
		57.8559	0.27491			57.8559	0.39303			57.8559	0.5179
		57.9339	0.27488			57.9339	0.39298			57.9339	0.51787
		58.012	0.27485			58.012	0.39294			58.012	0.51784
		58.0901	0.27482			58.0901	0.3929			58.0901	0.51781
		58.1682	0.27479			58.1682	0.39286			58.1682	0.51778
		58.2463	0.27476			58.2463	0.39281			58.2463	0.51775
		58.3243	0.27474			58.3243	0.39277			58.3243	0.51772
		58.4024	0.27471			58.4024	0.39273			58.4024	0.51769
		58.4805	0.27468			58.4805	0.39269			58.4805	0.51765
		58.5586	0.27465			58.5586	0.39264			58.5586	0.51762
		58.6366	0.27462			58.6366	0.3926			58.6366	0.51759
		58.7147	0.27459			58.7147	0.39256			58.7147	0.51756
		58.7928	0.27457			58.7928	0.39252			58.7928	0.51753
		58.8709	0.27454			58.8709	0.39247			58.8709	0.5175
		58.949	0.27451			58.949	0.39243			58.949	0.51747
		59.027	0.27448			59.027	0.39239			59.027	0.51744
		59.1051	0.27445			59.1051	0.39234			59.1051	0.51741
		59.1832	0.27442			59.1832	0.3923			59.1832	0.51738
		59.2613	0.2744			59.2613	0.39226			59.2613	0.51735
		59.3393	0.27437			59.3393	0.39222			59.3393	0.51732
		59.4174	0.27434			59.4174	0.39217			59.4174	0.51729
		59.4955	0.27431			59.4955	0.39213			59.4955	0.51726
		59.5736	0.27428			59.5736	0.39209			59.5736	0.51722
		59.6516	0.27425			59.6516	0.39205			59.6516	0.51719
		59.7297	0.27422			59.7297	0.392			59.7297	0.51716
		59.8078	0.2742			59.8078	0.39196			59.8078	0.51713
		59.8859	0.27417			59.8859	0.39192			59.8859	0.5171
		59.964	0.27414			59.964	0.39187			59.964	0.51707
		60.042	0.27411			60.042	0.39183			60.042	0.51704
		60.1201	0.27408			60.1201	0.39179			60.1201	0.51701
		60.1982	0.27405			60.1982	0.39175			60.1982	0.51698
		60.2763	0.27403			60.2763	0.3917			60.2763	0.51695
		60.3543	0.274			60.3543	0.39166			60.3543	0.51692
		60.4324	0.27397			60.4324	0.39162			60.4324	0.51689
		60.5105	0.27394			60.5105	0.39158			60.5105	0.51686
		60.5886	0.27391			60.5886	0.39153			60.5886	0.51683
		60.6667	0.27388			60.6667	0.39149			60.6667	0.51679
		60.7447	0.27385			60.7447	0.39145			60.7447	0.51676
		60.8228	0.27383			60.8228	0.39141			60.8228	0.51673
		60.9009	0.2738			60.9009	0.39136			60.9009	0.5167
		60.979	0.27377			60.979	0.39132			60.979	0.51667
		61.0571	0.27374			61.0571	0.39128			61.0571	0.51664
		61.1351	0.27371			61.1351	0.39123			61.1351	0.51661
		61.2132	0.27368			61.2132	0.39119			61.2132	0.51658
		61.2913	0.27366			61.2913	0.39115			61.2913	0.51655
		61.3694	0.27363			61.3694	0.39111			61.3694	0.51652
		61.4475	0.2736			61.4475	0.39106			61.4475	0.51649
		61.5255	0.27357			61.5255	0.39102			61.5255	0.51646
		61.6036	0.27354			61.6036	0.39098			61.6036	0.51643
		61.6817	0.27351			61.6817	0.39094			61.6817	0.51639
		61.7598	0.27349			61.7598	0.39089			61.7598	0.51636
		61.8378	0.27346			61.8378	0.39085			61.8378	0.51633
		61.9159	0.27343			61.9159	0.39081			61.9159	0.5163
		61.994	0.2734			61.994	0.39076			61.994	0.51627
		62.0721	0.27337			62.0721	0.39072			62.0721	0.51624
		62.1501	0.27334			62.1501	0.39068			62.1501	0.51621
		62.2282	0.27331			62.2282	0.39064			62.2282	0.51618
		62.3063	0.27329			62.3063	0.39059			62.3063	0.51615
		62.3844	0.27326			62.3844	0.39055			62.3844	0.51612
		62.4625	0.27323			62.4625	0.39051			62.4625	0.51609
		62.5405	0.2732			62.5405	0.39047			62.5405	0.51606
		62.6186	0.27317			62.6186	0.39042			62.6186	0.51603
		62.6967	0.27314			62.6967	0.39038			62.6967	0.516
		62.7748	0.27312			62.7748	0.39034			62.7748	0.51596
		62.8528	0.27309			62.8528	0.39029			62.8528	0.51593
		62.9309	0.27306			62.9309	0.39025			62.9309	0.5159
		63.009	0.27303			63.009	0.39021			63.009	0.51587
		63.0871	0.273			63.0871	0.39017			63.0871	0.51584
		63.1652	0.27297			63.1652	0.39012			63.1652	0.51581
		63.2432	0.27295			63.2432	0.39008			63.2432	0.51578
		63.3213	0.27292			63.3213	0.39004			63.3213	0.51575
		63.3994	0.27289			63.3994	0.39			63.3994	0.51572
		63.4775	0.27286			63.4775	0.38995			63.4775	0.51569
		63.5556	0.27283			63.5556	0.38991			63.5556	0.51566
		63.6336	0.2728			63.6336	0.38987			63.6336	0.51563
		63.7117	0.27277			63.7117	0.38983			63.7117	0.5156
		63.7898	0.27275			63.7898	0.38978			63.7898	0.51557
		63.8679	0.27272			63.8679	0.38974			63.8679	0.51553
		63.946	0.27269			63.946	0.3897			63.946	0.5155
		64.024	0.27266			64.024	0.38965			64.024	0.51547
		64.1021	0.27263			64.1021	0.38961			64.1021	0.51544
		64.1802	0.2726			64.1802	0.38957			64.1802	0.51541
		64.2583	0.27258			64.2583	0.38953			64.2583	0.51538
		64.3363	0.27255			64.3363	0.38948			64.3363	0.51535
		64.4144	0.27252			64.4144	0.38944			64.4144	0.51532
		64.4925	0.27249			64.4925	0.3894			64.4925	0.51529
		64.5706	0.27246			64.5706	0.38936			64.5706	0.51526
		64.6487	0.27243			64.6487	0.38931			64.6487	0.51523
		64.7267	0.27241			64.7267	0.38927			64.7267	0.5152
		64.8048	0.27238			64.8048	0.38923			64.8048	0.51517
		64.8829	0.27235			64.8829	0.38918			64.8829	0.51514
		64.961	0.27232			64.961	0.38914			64.961	0.5151
		65.039	0.27229			65.039	0.3891			65.039	0.51507
		65.1171	0.27226			65.1171	0.38906			65.1171	0.51504
		65.1952	0.27223			65.1952	0.38901			65.1952	0.51501
		65.2733	0.27221			65.2733	0.38897			65.2733	0.51498
		65.3513	0.27218			65.3513	0.38893			65.3513	0.51495
		65.4294	0.27215			65.4294	0.38889			65.4294	0.51492
		65.5075	0.27212			65.5075	0.38884			65.5075	0.51489
		65.5856	0.27209			65.5856	0.3888			65.5856	0.51486
		65.6637	0.27206			65.6637	0.38876			65.6637	0.51483
		65.7417	0.27204			65.7417	0.38872			65.7417	0.5148
		65.8198	0.27201			65.8198	0.38867			65.8198	0.51477
		65.8979	0.27198			65.8979	0.38863			65.8979	0.51474
		65.976	0.27195			65.976	0.38859			65.976	0.51471
		66.0541	0.27192			66.0541	0.38854			66.0541	0.51467
		66.1321	0.27189			66.1321	0.3885			66.1321	0.51464
		66.2102	0.27187			66.2102	0.38846			66.2102	0.51461
		66.2883	0.27184			66.2883	0.38842			66.2883	0.51458
		66.3664	0.27181			66.3664	0.38837			66.3664	0.51455
		66.4444	0.27178			66.4444	0.38833			66.4444	0.51452
		66.5225	0.27175			66.5225	0.38829			66.5225	0.51449
		66.6006	0.27172			66.6006	0.38825			66.6006	0.51446
		66.6787	0.27169			66.6787	0.3882			66.6787	0.51443
		66.7568	0.27167			66.7568	0.38816			66.7568	0.5144
		66.8348	0.27164			66.8348	0.38812			66.8348	0.51437
		66.9129	0.27161			66.9129	0.38807			66.9129	0.51434
		66.991	0.27158			66.991	0.38803			66.991	0.51431
		67.0691	0.27155			67.0691	0.38799			67.0691	0.51428
		67.1471	0.27152			67.1471	0.38795			67.1471	0.51424
		67.2252	0.2715			67.2252	0.3879			67.2252	0.51421
		67.3033	0.27147			67.3033	0.38786			67.3033	0.51418
		67.3814	0.27144			67.3814	0.38782			67.3814	0.51415
		67.4595	0.27141			67.4595	0.38778			67.4595	0.51412
		67.5375	0.27138			67.5375	0.38773			67.5375	0.51409
		67.6156	0.27135			67.6156	0.38769			67.6156	0.51406
		67.6937	0.27132			67.6937	0.38765			67.6937	0.51403
		67.7718	0.2713			67.7718	0.38761			67.7718	0.514
		67.8499	0.27127			67.8499	0.38756			67.8499	0.51397
		67.9279	0.27124			67.9279	0.38752			67.9279	0.51394
		68.006	0.27121			68.006	0.38748			68.006	0.51391
		68.0841	0.27118			68.0841	0.38743			68.0841	0.51388
		68.1622	0.27115			68.1622	0.38739			68.1622	0.51384
		68.2402	0.27113			68.2402	0.38735			68.2402	0.51381
		68.3183	0.2711			68.3183	0.38731			68.3183	0.51378
		68.3964	0.27107			68.3964	0.38726			68.3964	0.51375
		68.4745	0.27104			68.4745	0.38722			68.4745	0.51372
		68.5525	0.27101			68.5525	0.38718			68.5525	0.51369
		68.6306	0.27098			68.6306	0.38714			68.6306	0.51366
		68.7087	0.27096			68.7087	0.38709			68.7087	0.51363
		68.7868	0.27093			68.7868	0.38705			68.7868	0.5136
		68.8649	0.2709			68.8649	0.38701			68.8649	0.51357
		68.9429	0.27087			68.9429	0.38696			68.9429	0.51354
		69.021	0.27084			69.021	0.38692			69.021	0.51351
		69.0991	0.27081			69.0991	0.38688			69.0991	0.51348
		69.1772	0.27078			69.1772	0.38684			69.1772	0.51345
		69.2553	0.27076			69.2553	0.38679			69.2553	0.51341
		69.3333	0.27073			69.3333	0.38675			69.3333	0.51338
		69.4114	0.2707			69.4114	0.38671			69.4114	0.51335
		69.4895	0.27067			69.4895	0.38667			69.4895	0.51332
		69.5676	0.27064			69.5676	0.38662			69.5676	0.51329
		69.6457	0.27061			69.6457	0.38658			69.6457	0.51326
		69.7237	0.27059			69.7237	0.38654			69.7237	0.51323
		69.8018	0.27056			69.8018	0.3865			69.8018	0.5132
		69.8799	0.27053			69.8799	0.38645			69.8799	0.51317
		69.958	0.2705			69.958	0.38641			69.958	0.51314
		70.036	0.27047			70.036	0.38637			70.036	0.51311
		70.1141	0.27044			70.1141	0.38632			70.1141	0.51308
		70.1922	0.27042			70.1922	0.38628			70.1922	0.51305
		70.2703	0.27039			70.2703	0.38624			70.2703	0.51302
		70.3483	0.27036			70.3483	0.3862			70.3483	0.51298
		70.4264	0.27033			70.4264	0.38615			70.4264	0.51295
		70.5045	0.2703			70.5045	0.38611			70.5045	0.51292
		70.5826	0.27027			70.5826	0.38607			70.5826	0.51289
		70.6607	0.27024			70.6607	0.38603			70.6607	0.51286
		70.7387	0.27022			70.7387	0.38598			70.7387	0.51283
		70.8168	0.27019			70.8168	0.38594			70.8168	0.5128
		70.8949	0.27016			70.8949	0.3859			70.8949	0.51277
		70.973	0.27013			70.973	0.38585			70.973	0.51274
		71.0511	0.2701			71.0511	0.38581			71.0511	0.51271
		71.1291	0.27007			71.1291	0.38577			71.1291	0.51268
		71.2072	0.27005			71.2072	0.38573			71.2072	0.51265
		71.2853	0.27002			71.2853	0.38568			71.2853	0.51262
		71.3634	0.26999			71.3634	0.38564			71.3634	0.51259
		71.4414	0.26996			71.4414	0.3856			71.4414	0.51255
		71.5195	0.26993			71.5195	0.38556			71.5195	0.51252
		71.5976	0.2699			71.5976	0.38551			71.5976	0.51249
		71.6757	0.26988			71.6757	0.38547			71.6757	0.51246
		71.7537	0.26985			71.7537	0.38543			71.7537	0.51243
		71.8318	0.26982			71.8318	0.38539			71.8318	0.5124
		71.9099	0.26979			71.9099	0.38534			71.9099	0.51237
		71.988	0.26976			71.988	0.3853			71.988	0.51234
		72.0661	0.26973			72.0661	0.38526			72.0661	0.51231
		72.1441	0.2697			72.1441	0.38521			72.1441	0.51228
		72.2222	0.26968			72.2222	0.38517			72.2222	0.51225
		72.3003	0.26965			72.3003	0.38513			72.3003	0.51222
		72.3784	0.26962			72.3784	0.38509			72.3784	0.51219
		72.4565	0.26959			72.4565	0.38504			72.4565	0.51216
		72.5345	0.26956			72.5345	0.385			72.5345	0.51212
		72.6126	0.26953			72.6126	0.38496			72.6126	0.51209
		72.6907	0.26951			72.6907	0.38492			72.6907	0.51206
		72.7688	0.26948			72.7688	0.38487			72.7688	0.51203
		72.8469	0.26945			72.8469	0.38483			72.8469	0.512
		72.9249	0.26942			72.9249	0.38479			72.9249	0.51197
		73.003	0.26939			73.003	0.38474			73.003	0.51194
		73.0811	0.26936			73.0811	0.3847			73.0811	0.51191
		73.1592	0.26934			73.1592	0.38466			73.1592	0.51188
		73.2372	0.26931			73.2372	0.38462			73.2372	0.51185
		73.3153	0.26928			73.3153	0.38457			73.3153	0.51182
		73.3934	0.26925			73.3934	0.38453			73.3934	0.51179
		73.4715	0.26922			73.4715	0.38449			73.4715	0.51176
		73.5495	0.26919			73.5495	0.38445			73.5495	0.51172
		73.6276	0.26916			73.6276	0.3844			73.6276	0.51169
		73.7057	0.26914			73.7057	0.38436			73.7057	0.51166
		73.7838	0.26911			73.7838	0.38432			73.7838	0.51163
		73.8619	0.26908			73.8619	0.38427			73.8619	0.5116
		73.9399	0.26905			73.9399	0.38423			73.9399	0.51157
		74.018	0.26902			74.018	0.38419			74.018	0.51154
		74.0961	0.26899			74.0961	0.38415			74.0961	0.51151
		74.1742	0.26897			74.1742	0.3841			74.1742	0.51148
		74.2523	0.26894			74.2523	0.38406			74.2523	0.51145
		74.3303	0.26891			74.3303	0.38402			74.3303	0.51142
		74.4084	0.26888			74.4084	0.38398			74.4084	0.51139
		74.4865	0.26885			74.4865	0.38393			74.4865	0.51136
		74.5646	0.26882			74.5646	0.38389			74.5646	0.51133
		74.6426	0.26879			74.6426	0.38385			74.6426	0.51129
		74.7207	0.26877			74.7207	0.38381			74.7207	0.51126
		74.7988	0.26874			74.7988	0.38376			74.7988	0.51123
		74.8769	0.26871			74.8769	0.38372			74.8769	0.5112
		74.9549	0.26868			74.9549	0.38368			74.9549	0.51117
		75.033	0.26865			75.033	0.38363			75.033	0.51114
		75.1111	0.26862			75.1111	0.38359			75.1111	0.51111
		75.1892	0.2686			75.1892	0.38355			75.1892	0.51108
		75.2673	0.26857			75.2673	0.38351			75.2673	0.51105
		75.3453	0.26854			75.3453	0.38346			75.3453	0.51102
		75.4234	0.26851			75.4234	0.38342			75.4234	0.51099
		75.5015	0.26848			75.5015	0.38338			75.5015	0.51096
		75.5796	0.26845			75.5796	0.38334			75.5796	0.51093
		75.6577	0.26843			75.6577	0.38329			75.6577	0.5109
		75.7357	0.2684			75.7357	0.38325			75.7357	0.51086
		75.8138	0.26837			75.8138	0.38321			75.8138	0.51083
		75.8919	0.26834			75.8919	0.38316			75.8919	0.5108
		75.97	0.26831			75.97	0.38312			75.97	0.51077
		76.0481	0.26828			76.0481	0.38308			76.0481	0.51074
		76.1261	0.26825			76.1261	0.38304			76.1261	0.51071
		76.2042	0.26823			76.2042	0.38299			76.2042	0.51068
		76.2823	0.2682			76.2823	0.38295			76.2823	0.51065
		76.3604	0.26817			76.3604	0.38291			76.3604	0.51062
		76.4384	0.26814			76.4384	0.38287			76.4384	0.51059
		76.5165	0.26811			76.5165	0.38282			76.5165	0.51056
		76.5946	0.26808			76.5946	0.38278			76.5946	0.51053
		76.6727	0.26806			76.6727	0.38274			76.6727	0.5105
		76.7507	0.26803			76.7507	0.3827			76.7507	0.51047
		76.8288	0.268			76.8288	0.38265			76.8288	0.51043
		76.9069	0.26797			76.9069	0.38261			76.9069	0.5104
		76.985	0.26794			76.985	0.38257			76.985	0.51037
		77.0631	0.26791			77.0631	0.38252			77.0631	0.51034
		77.1411	0.26789			77.1411	0.38248			77.1411	0.51031
		77.2192	0.26786			77.2192	0.38244			77.2192	0.51028
		77.2973	0.26783			77.2973	0.3824			77.2973	0.51025
		77.3754	0.2678			77.3754	0.38235			77.3754	0.51022
		77.4535	0.26777			77.4535	0.38231			77.4535	0.51019
		77.5315	0.26774			77.5315	0.38227			77.5315	0.51016
		77.6096	0.26771			77.6096	0.38223			77.6096	0.51013
		77.6877	0.26769			77.6877	0.38218			77.6877	0.5101
		77.7658	0.26766			77.7658	0.38214			77.7658	0.51007
		77.8438	0.26763			77.8438	0.3821			77.8438	0.51004
		77.9219	0.2676			77.9219	0.38205			77.9219	0.51
		78	0.26757			78	0.38201			78	0.50997

## Sheet: Fig. 4
Fig. 4b												Fig. 4c				Fig. 4d
	4.5s		17s				4.5s		17s			time (s)	Ao_v	Am_v		experiment				fit
atomic layer	dO_v (nm)	delta_dO_v	dO_v (nm)	delta_dO_v		atomic layer	dM_v (nm)	delta_dM_v	dM_v (nm)	delta_dM_v		0	0.03165	0.00505		delta	Ao_v	Am_v		delta	Ao_v	delta	Am_v
1	0.28654	0.00666	0.29045	0.00428		2	0.28006	0.00181	0.27853	0.00216		1	0.03513	0.00516		0.1565	0.00103	0.000192411		0.1565	0.00171	0.1565	0.000317288
3	0.26926	0.0067	0.26359	0.00732		4	0.27461	0.00407	0.27634	0.00306		2	0.02988	0.00647		0.172	0.00242	0.000192411		0.19467	0.00623	0.19467	0.000332577
5	0.28485	0.00461	0.28824	0.00681		6	0.27669	0.00439	0.27688	0.00245		3.5	0.03226	0.00614		0.1875	0.00126	0.000202458		0.23283	0.01075	0.23283	0.000347867
7	0.27235	0.00761	0.26764	0.00652		8	0.28038	0.00464	0.27825	0.00361		4.5	0.02704	0.00744		0.219	0.00478	0.000219645		0.271	0.01527	0.271	0.000363156
9	0.28714	0.00608	0.29037	0.00638		10	0.28036	0.00252	0.28226	0.00349		6	0.03317	0.00485		0.25		0.000917929		0.30917	0.01979	0.30917	0.000378445
11	0.2731	0.00521	0.27019	0.00441		12	0.2782	0.00235	0.27789	0.00154		7	0.03295	0.00741		0.4	0.01458	0.000333072		0.34733	0.02431	0.34733	0.000393734
13	0.28179	0.00302	0.28485	0.00322		14	0.2757	0.00363	0.2755	0.00389		8.5	0.03535	0.00649		0.3	0.01714	0.000315833		0.3855	0.02883	0.3855	0.000409024
15	0.26974	0.00498	0.26589	0.00611		16	0.27717	0.00238	0.27721	0.00306		9.5	0.0326	0.00567		0.25	0.0314	0.00028141		0.42367	0.03335	0.42367	0.000424313
17	0.28686	0.00573	0.29017	0.00568		18	0.28	0.00385	0.27912	0.00383		11	0.03378	0.00583		0.375	0.02973	0.000296321		0.46183	0.03787	0.46183	0.000439602
19	0.26972	0.00217	0.26509	0.00322								12	0.03801	0.00739		0.4375	0.03652	0.000313427		0.5	0.04239	0.5	0.000454892
												13.5	0.03726	0.00756		0.35		0.000917929
												14.5	0.03776	0.00736		0.5	0.04789	0.000313427
												16	0.03726	0.00566
												17	0.04099	0.00663
												18.5	0.03633	0.00569
												19.5	0.04021	0.00572
												21	0.03908	0.00546
												22	0.0402	0.00653
												23.5	0.03697	0.00575
												24.5	0.0391	0.00616

## Sheet: Fig. 5
Fig. 5e			Fig. 5f			Fig. 5g_top				Fig. 5h_top
nm	Intensity		nm	Intensity		atomic layer	do_l (nm)	delta_do_l		atomic layer	do_l (nm)	delta_do_l
0	176.032		0	179.521		1	0.28706	0.00219		1	0.2937	0.00278
0.00755	148.682		0.00755	150.94		3	0.26631	0.00421		3	0.26052	0.0035
0.0151	114.475		0.0151	115.113		5	0.28907	0.00277		5	0.29405	0.00104
0.02265	78.28		0.02265	81.058		7	0.26726	0.00158		7	0.26435	0.0034
0.0302	44.5311		0.0302	49.7418
0.03775	15.662		0.03775	23.5282		Fig. 5g_right				Fig. 5h_right
0.0453	2.03579		0.0453	5.30775		atomic layer	do_v (nm)	delta_do_v		atomic layer	do_v (nm)	delta_do_v
0.05284	-1.74675		0.05284	-0.61118		8	0.27258	0.000845044		8	0.262	0.00403
0.06039	5.58038		0.06039	5.4066		10	0.2749	0.00492		10	0.28865	0.00228
0.06794	20.9633		0.06794	20.8707		12	0.27752	0.00262		12	0.25823	0.00408
0.07549	42.161		0.07549	41.6525		14	0.27575	0.00336		14	0.29233	0.00167
0.08304	72.1638		0.08304	68.9373		16	0.27185	0.00264		16	0.25823	0.00322
0.09059	106.451		0.09059	104.697
0.09814	131.711		0.09814	142.245		Fig. 5g_bottom				Fig. 5h_bottom
0.10569	158.986		0.10569	173.459		atomic layer	do_l (nm)	delta_do_l		atomic layer	do_l (nm)	delta_do_l
0.11324	181.962		0.11324	197.971		13	0.28941	0.00687		13	0.27586	0.004
0.12079	198.859		0.12079	213.759		15	0.26459	0.00303		15	0.27514	0.00276
0.12834	204.22		0.12834	214.827		17	0.28975	0.0043		17	0.27403	0.0032
0.13589	198.324		0.13589	207.309
0.14344	182.936		0.14344	193.654
0.15099	160.776		0.15099	178.225
0.15853	133.643		0.15853	147.902
0.16608	101.103		0.16608	105.974
0.17363	73.5415		0.17363	63.403
0.18118	49.8605		0.18118	33.8039
0.18873	25.1184		0.18873	12.6073
0.19628	6.08314		0.19628	0
0.20383	0		0.20383	2.81933
0.21138	14.6271		0.21138	25.1768
0.21893	39.4647		0.21893	59.0234
0.22648	72.7435		0.22648	106.708
0.23403	118.91		0.23403	166.086
0.24158	176.601		0.24158	230.937
0.24913	228.052		0.24913	290.801
0.25667	264.983		0.25667	332.427
0.26422	284.605		0.26422	345.983
0.27177	290.288		0.27177	335.078
0.27932	273.443		0.27932	304.226
0.28687	243.801		0.28687	263.386
0.29442	203.608		0.29442	214.925
0.30197	151.932		0.30197	155.158
0.30952	105.017		0.30952	96.7151
0.31707	64.9266		0.31707	47.5093
0.32462	32.369		0.32462	20.6121
0.33217	8.59619		0.33217	7.05292
0.33972	0		0.33972	0
0.34727	-0.96579		0.34727	2.3084
0.35482	12.4817		0.35482	13.1859
0.36236	33.4305		0.36236	31.0593
0.36991	54.8706		0.36991	61.6303
0.37746	75.1633		0.37746	97.0209
0.38501	99.4949		0.38501	130.112
0.39256	126.588		0.39256	160.434
0.40011	149.416		0.40011	187.444
0.40766	167.72		0.40766	213.865
0.41521	180.92		0.41521	230.976
0.42276	181.815		0.42276	241.661
0.43031	176.161		0.43031	240.067
0.43786	163.726		0.43786	224.095
0.44541	145.697		0.44541	204.066
0.45296	122.908		0.45296	170.46
0.4605	90.2009		0.4605	128.676
0.46805	55.8393		0.46805	90.6616
0.4756	32.9062		0.4756	52.4088
0.48315	13.2274		0.48315	23.0136
0.4907	4.78409		0.4907	6.19605
0.49825	0		0.49825	0
0.5058	16.1913		0.5058	18.9813
0.51335	42.6372		0.51335	51.4709
0.5209	73.0334		0.5209	89.4458
0.52845	102.755		0.52845	125.986
0.536	125.332		0.536	151.856
0.54355	136.684		0.54355	161.751
0.5511	137.918		0.5511	153.363
0.55865	120.233		0.55865	132.463
0.56619	93.3371		0.56619	99.5978
0.57374	62.9905		0.57374	63.0333
0.58129	40.1402		0.58129	29.4093
0.58884	15.985		0.58884	9.08081
0.59639	3.6236		0.59639	-2.74699
0.60394	0		0.60394	-4.89857
0.61149	2.70888		0.61149	0
0.61904	11.152		0.61904	13.0356
0.62659	30.2343		0.62659	37.6614
0.63414	60.4803		0.63414	67.5893
0.64169	91.4481		0.64169	102.345
0.64924	117.287		0.64924	135.94
0.65679	144.314		0.65679	169.442
0.66433	172.179		0.66433	193.912
0.67188	186.84		0.67188	215.186
0.67943	193.942		0.67943	221.398
0.68698	191.883		0.68698	218.978
0.69453	180.141		0.69453	207.142
0.70208	160.722		0.70208	189.432
0.70963	137.96		0.70963	161.129
0.71718	110.861		0.71718	126.303
0.72473	76.0943		0.72473	87.8553
0.73228	48.1308		0.73228	50.0307
0.73983	28.3957		0.73983	20.3418
0.74738	10.7485		0.74738	3.69331
0.75493	0		0.75493	0
0.76248	9.08757		0.76248	12.1977
0.77002	35.1711		0.77002	40.6473
0.77757	74.1415		0.77757	85.7885
0.78512	117.813		0.78512	144.009
0.79267	167.278		0.79267	205.282
0.80022	217.276		0.80022	259.408
0.80777	261.244		0.80777	309.013
0.81532	293.784		0.81532	335.279
0.82287	306.83		0.82287	336.677
0.83042	301.522		0.83042	321.176
0.83797	271.926		0.83797	285.613
0.84552	228.377		0.84552	236.989
0.85307	169.702		0.85307	177.934
0.86062	117.96		0.86062	117.928
0.86816	75.3173		0.86816	67.3228
0.87571	35.6039		0.87571	32.5343
0.88326	12.994		0.88326	10.1054
0.89081	2.25893		0.89081	0
0.89836	0		0.89836	1.63587
0.90591	9.86334		0.90591	13.3226
0.91346	25.9753		0.91346	34.005
0.92101	48.8689		0.92101	62.733
0.92856	77.5872		0.92856	93.3166
0.93611	105.891		0.93611	131.663
0.94366	130.963		0.94366	164.524
0.95121	152.27		0.95121	191.582
0.95876	177.392		0.95876	215.069
0.96631	192.797		0.96631	233.02
0.97385	198.413		0.97385	237.357
0.9814	195.01		0.9814	226.642
0.98895	179.121		0.98895	209.85
0.9965	158.425		0.9965	184.533
1.00405	133.976		1.00405	150.112
1.0116	105.847		1.0116	109.09
1.01915	77.8515		1.01915	72.9994
1.0267	47.2863		1.0267	39.7781
1.03425	22.1867		1.03425	17.1238
1.0418	4.9472		1.0418	0
1.04935	0		1.04935	8.28787
1.0569	14.5254		1.0569	28.1392
1.06445	36.6194		1.06445	59.261
1.07199	63.7297		1.07199	101.362
1.07954	95.6921		1.07954	142.374
1.08709	122.831		1.08709	174.253
1.09464	142.711		1.09464	191.866
1.10219	149.549		1.10219	195.995
1.10974	138.265		1.10974	179.455
1.11729	107.752		1.11729	147.506
1.12484	74.662		1.12484	110.305
1.13239	46.404		1.13239	71.1702
1.13994	22.7237		1.13994	37.5549
1.14749	4.19692		1.14749	12.2894
1.15504	0		1.15504	0.91164
1.16259	-1.78342		1.16259	0
1.17014	4.15063		1.17014	4.61097
1.17768	20.2785		1.17768	17.5124
1.18523	44.533		1.18523	37.2134
1.19278	74.109		1.19278	65.6869
1.20033	105.108		1.20033	96.7756
1.20788	133.945		1.20788	125.054
1.21543	158.135		1.21543	146.315
1.22298	178.564		1.22298	162.832
1.23053	191.023		1.23053	176.247
1.23808	190.653		1.23808	179.172
1.24563	184.293		1.24563	172.954
1.25318	173.924		1.25318	160.336
1.26073	151.272		1.26073	138.592
1.26828	123.659		1.26828	112.678
1.27582	88.8252		1.27582	84.4151
1.28337	56.5194		1.28337	53.6522
1.29092	29.447		1.29092	24.2148
1.29847	8.86068		1.29847	9.50134
1.30602	0		1.30602	0
1.31357	6.88861		1.31357	6.67155
1.32112	20.9592		1.32112	27.7551
1.32867	46.2293		1.32867	62.2826
1.33622	93.2512		1.33622	111.416
1.34377	146.584		1.34377	166.832
1.35132	198.585		1.35132	222.683
1.35887	246.554		1.35887	265.032
1.36642	285.332		1.36642	291.368
1.37397	308.363		1.37397	304.059
1.38151	306.965		1.38151	294.989
1.38906	280.094		1.38906	268.969
1.39661	239.868		1.39661	229.723
1.40416	192.77		1.40416	178.497
1.41171	146.536		1.41171	118.294
1.41926	97.9035		1.41926	67.5084
1.42681	51.778		1.42681	30.5388
1.43436	16.0136		1.43436	8.32577
1.44191	1.03589		1.44191	0
1.44946	0		1.44946	-0.61917
1.45701	4.81398		1.45701	9.44361
1.46456	22.9615		1.46456	23.1933
1.47211	42.4328		1.47211	45.2383
1.47965	66.4485		1.47965	75.8488
1.4872	98.1922		1.4872	110.313
1.49475	130.997		1.49475	147.607
1.5023	164.408		1.5023	177.316
1.50985	189.377		1.50985	199.288
1.5174	202.026		1.5174	210.415
1.52495	210.091		1.52495	212.062
1.5325	207.268		1.5325	204.955
1.54005	194.193		1.54005	183.303
1.5476	171.554		1.5476	158.631
1.55515	147.601		1.55515	125.091
1.5627	115.626		1.5627	83.6165
1.57025	82.1606		1.57025	48.3271
1.5778	50.5716		1.5778	20.2312
1.58534	25.0637		1.58534	2.00431
1.59289	7.34794		1.59289	0
1.60044	0		1.60044	18.5013
1.60799	10.9658		1.60799	47.7303
1.61554	34.7523		1.61554	87.8637
1.62309	62.2146		1.62309	135.246
1.63064	94.5608		1.63064	178.142
1.63819	123.892		1.63819	212.571
1.64574	145.514		1.64574	231.063
1.65329	150.332		1.65329	227.632
1.66084	138.445		1.66084	206.776
1.66839	116.756		1.66839	176.735
1.67594	86.9627		1.67594	138.679
1.68348	53.88		1.68348	98.8097
1.69103	27.9019		1.69103	59.9756
1.69858	5.90242		1.69858	24.8105
1.70613	0		1.70613	3.72938
1.71368	0.50611		1.71368	0
1.72123	10.1345		1.72123	1.25998
1.72878	27.3905		1.72878	13.472
1.73633	54.1213		1.73633	34.1336
1.74388	86.6695		1.74388	61.0714
1.75143	114.83		1.75143	88.1437
1.75898	140.282		1.75898	113.19
1.76653	164.993		1.76653	141.572
1.77408	183.498		1.77408	168.745
1.78163	187.618		1.78163	183.719
1.78917	189.141		1.78917	189.576
1.79672	183.264		1.79672	186.089
1.80427	169.955		1.80427	173.86
1.81182	147.718		1.81182	152.343
1.81937	118.109		1.81937	128.91
1.82692	87.1446		1.82692	98.4339
1.83447	55.5398		1.83447	66.6285
1.84202	28.9069		1.84202	40.8841
1.84957	8.99798		1.84957	20.3658
1.85712	0		1.85712	4.97879
1.86467	2.04607		1.86467	0
1.87222	20.5164		1.87222	11.809
1.87977	49.2028		1.87977	36.9603
1.88732	89.4102		1.88732	77.3352
1.89486	141.445		1.89486	125.373
1.90241	199.391		1.90241	172.358
1.90996	252.175		1.90996	219.576
1.91751	292.393		1.91751	250.81
1.92506	313.172		1.92506	261.496
1.93261	315.176		1.93261	257.917
1.94016	292.639		1.94016	235.913
1.94771	250.362		1.94771	199.079
1.95526	204.371		1.95526	154.626
1.96281	155.721		1.96281	111.75
1.97036	104.522		1.97036	69.561
1.97791	60.788		1.97791	32.5324
1.98546	27.8317		1.98546	10.9513
1.993	7.93079		1.993	0.05443
2.00055	0		2.00055	0
2.0081	0.56807		2.0081	10.6235
2.01565	11.4579		2.01565	29.6361
2.0232	35.9614		2.0232	52.916
2.03075	63.6773		2.03075	86.9589
2.0383	91.9707		2.0383	120.668
2.04585	120.838		2.04585	151.738
2.0534	145.602		2.0534	178.91
2.06095	166.45		2.06095	202.183
2.0685	181.584		2.0685	208.852
2.07605	186.281		2.07605	202.331
2.0836	180.226		2.0836	187.424
2.09115	172.593		2.09115	167.32
2.09869	155.316		2.09869	139.045
2.10624	127.83		2.10624	104.319
2.11379	103.138		2.11379	70.6988
2.12134	72.9394		2.12134	40.3014
2.12889	45.7027		2.12889	12.4498
2.13644	25.7647		2.13644	0
2.14399	8.11918		2.14399	9.05427
2.15154	0		2.15154	29.2917
2.15909	8.96217		2.15909	59.8173
2.16664	35.2371		2.16664	100.049
2.17419	67.8008		2.17419	149.783
2.18174	102.373		2.18174	192.638
2.18929	134.037		2.18929	226.886
2.19683	157.068		2.19683	250.493
2.20438	162.982		2.20438	256.973
2.21193	153.541		2.21193	246.427
2.21948	133.938		2.21948	217.265
2.22703	108.14		2.22703	173.488
2.23458	72.8471		2.23458	125.198
2.24213	37.2307		2.24213	79.677
2.24968	16.1093		2.24968	42.4796
2.25723	2.17253		2.25723	14.192
2.26478	0		2.26478	0
2.27233	2.07537		2.27233	-1.37
2.27988	17.8022		2.27988	8.78466
2.28743	37.0582		2.28743	26.6999
2.29498	59.2113		2.29498	47.5159
2.30252	83.685		2.30252	74.5999
2.31007	110.588		2.31007	106.148
2.31762	134.538		2.31762	129.872
2.32517	155.012		2.32517	150.63
2.33272	166.97		2.33272	166.054
2.34027	170.07		2.34027	169.156
2.34782	162.873		2.34782	161.811
2.35537	148.61		2.35537	146.729
2.36292	128.165		2.36292	125.372
2.37047	109.301		2.37047	95.658
2.37802	81.7106		2.37802	71.6267
2.38557	55.555		2.38557	46.1579
2.39312	33.5159		2.39312	23.4891
2.40066	16.2969		2.40066	7.6396
2.40821	5.7569		2.40821	0
2.41576	0		2.41576	6.53682
2.42331	14.3958		2.42331	24.7058
2.43086	42.1593		2.43086	54.2592
2.43841	77.9908		2.43841	95.3834
2.44596	119.197		2.44596	138.61
2.45351	167.423		2.45351	180.548
2.46106	209.786		2.46106	215.396
2.46861	249.099		2.46861	241.323
2.47616	271.66		2.47616	249.7
2.48371	282.328		2.48371	239.933
2.49126	272.865		2.49126	217.395
2.49881	241.85		2.49881	182.75
2.50635	198.758		2.50635	140.985
2.5139	151.019		2.5139	98.3509
2.52145	108.504		2.52145	62.7569
2.529	67.4396		2.529	29.8065
2.53655	36.5127		2.53655	8.44505
2.5441	12.7027		2.5441	0
2.55165	0		2.55165	2.3185
2.5592	0.63716		2.5592	7.17685
2.56675	11.6432		2.56675	19.8565
2.5743	26.8267		2.5743	42.3552
2.58185	47.9133		2.58185	73.0874
2.5894	72.9939		2.5894	104.649
2.59695	95.9089		2.59695	130.351
2.60449	118.64		2.60449	148.813
2.61204	136.509		2.61204	163.828
2.61959	149.496		2.61959	168.17
2.62714	154.693		2.62714	161.859
2.63469	156.455		2.63469	147.742
2.64224	146.977		2.64224	123.086
2.64979	126.881		2.64979	95.9412
2.65734	106.588		2.65734	61.5923
2.66489	83.7174		2.66489	31.7818
2.67244	54.1109		2.67244	16.0719
2.67999	28.2492		2.67999	4.91429
2.68754	13.7713		2.68754	0
2.69509	2.45884		2.69509	14.2885
2.70264	0		2.70264	38.6604
2.71018	8.81124		2.71018	68.7014
2.71773	31.5433		2.71773	109.656
2.72528	58.7022		2.72528	153.669
2.73283	84.1001		2.73283	192.617
2.74038	113.918		2.74038	225.197
2.74793	142.873		2.74793	244.133

## Sheet: Fig. 6
Fig. 6b_bottom			Fig. 6b_right					Fig. 6c
nm	t/lamda		nm	Ce	Gd	O		eV	#1	#2	#3
0	0.22238		0	26154.9	3134.4	6793.72		667.5	0.01206	0.01373	0.02558
0.05065	0.21631		0.05065	25359.7	2851.7	7498.04		668	0.01206	0.01373	0.02558
0.10129	0.22219		0.10129	24029	2684.25	7736.29		668.5	0.01206	0.01373	0.02558
0.15194	0.2223		0.15194	24610.2	2590.75	7551.81		669	0.01206	0.01373	0.02558
0.20258	0.22164		0.20258	25832.2	3009.25	6967.69		669.5	0.01206	0.01373	0.02558
0.25323	0.21878		0.25323	25919.7	3095.23	6696.39		670	0.01432	0.01373	0.02598
0.30388	0.2166		0.30388	26187	2953.74	6863.25		670.5	0.01414	0.01509	0.02614
0.35452	0.22222		0.35452	25167.9	2928.05	7289.24		671	0.01257	0.01284	0.02501
0.40517	0.21416		0.40517	24225.9	2788.71	7785.81		671.5	0.01102	0.01083	0.024
0.45581	0.21354		0.45581	25061.9	2916.84	7435.68		672	0.01093	0.01185	0.02449
0.50646	0.21181		0.50646	25892.5	3066.71	7079.76		672.5	0.01123	0.01438	0.02501
0.55711	0.20916		0.55711	26531.6	3071.54	6918.06		673	0.01185	0.01515	0.02513
0.60775	0.21429		0.60775	26942	3123.14	6784.71		673.5	0.01402	0.01479	0.02628
0.6584	0.20742		0.6584	24767.7	2867.4	7562.2		674	0.01611	0.01466	0.02839
0.70904	0.21451		0.70904	24262.9	2675.84	8029.15		674.5	0.01546	0.01354	0.02821
0.75969	0.20506		0.75969	25806.8	2958.24	7344.72		675	0.01266	0.01224	0.02484
0.81034	0.20845		0.81034	26506.6	3098.64	6933.19		675.5	0.011	0.01404	0.02333
0.86098	0.20606		0.86098	25883.9	3085.71	6929.75		676	0.01217	0.01748	0.02558
0.91163	0.19622		0.91163	24890.2	2727.98	7413.6		676.5	0.01356	0.01689	0.02651
0.96227	0.19392		0.96227	23653.4	2387.74	7725.53		677	0.01239	0.01211	0.02407
1.01292	0.19339		1.01292	24668.9	2521.87	7357.93		677.5	0.01075	0.00881	0.02219
1.06357	0.18995		1.06357	25820.2	2705.59	7124.67		678	0.01135	0.00969	0.02332
1.11421	0.19182		1.11421	25783.6	2887.82	6685.13		678.5	0.01307	0.01297	0.0263
1.16486	0.1982		1.16486	25953	2940.95	6719.74		679	0.01459	0.01529	0.02861
1.2155	0.19278		1.2155	25014	2667.8	7034.02		679.5	0.01528	0.01453	0.02731
1.26615	0.19181		1.26615	23335	2448.12	7619.97		680	0.01438	0.01274	0.02349
1.3168	0.19472		1.3168	22932.7	2224.67	7721.67		680.5	0.01274	0.01204	0.02196
1.36744	0.17991		1.36744	24397.7	2371.66	7239.23		681	0.01122	0.01173	0.02302
1.41809	0.18464		1.41809	26064.9	2879.1	6565.71		681.5	0.0101	0.01202	0.02374
			1.46873	25315.4	2780.94	6759.37		682	0.01094	0.01314	0.02476
			1.51938	24128.1	2387.44	7256.35		682.5	0.01324	0.01429	0.02653
			1.57003	23315	2292.02	7548.59		683	0.01415	0.01535	0.02678
			1.62067	23373.1	2432.14	7399		683.5	0.01349	0.01509	0.02536
			1.67132	23794.8	2782.3	6993.71		684	0.0127	0.01371	0.02439
			1.72196	24788.8	2974.48	6544.62		684.5	0.01309	0.01423	0.025
			1.77261	24306.5	2933.89	6779.7		685	0.01545	0.01515	0.02684
			1.82326	23053.1	2672.79	7273.24		685.5	0.01677	0.01334	0.02757
			1.8739	22249.3	2709.37	7438.13		686	0.01528	0.01181	0.02626
			1.92455	22867.6	2869.99	7281.12		686.5	0.01456	0.01314	0.02635
			1.97519	24041.9	3173.93	6681.5		687	0.01586	0.0161	0.02925
			2.02584	23689.1	3313.84	6678.44		687.5	0.01762	0.01987	0.03196
			2.07649	23488.5	3265.67	6729.63		688	0.01927	0.02296	0.03329
			2.12713	22190.7	2843.38	7483.12		688.5	0.01939	0.02276	0.03342
			2.17778	22073.6	2819.45	7582.02		689	0.0185	0.0185	0.03156
			2.22842	22999.6	2989.41	7200.69		689.5	0.01867	0.01368	0.02837
			2.27907	24398.1	3010.63	6642.32		690	0.01846	0.01246	0.02625
			2.32972	24635.8	3010.18	6771.6		690.5	0.01691	0.01416	0.02672
			2.38036	23973.5	2553.96	7244.37		691	0.0154	0.0148	0.02715
			2.43101	22947.6	2452.4	7529.03		691.5	0.01381	0.01321	0.02468
			2.48165	22817.5	2410.81	7481.78		692	0.01193	0.01301	0.02289
			2.5323	23866.1	2599.06	6988.87		692.5	0.01098	0.01513	0.02479
			2.58295	25103.8	2723.99	6601.25		693	0.01176	0.01654	0.02731
			2.63359	25739.5	2693.58	6620.47		693.5	0.0138	0.0176	0.02883
			2.68424	24986.5	2514.84	6924.25		694	0.01586	0.01897	0.02981
			2.73488	23726.4	2117.94	7309.48		694.5	0.01728	0.01944	0.02903
			2.78553	24003.9	2196.43	7368.1		695	0.01745	0.02038	0.02733
			2.83618	24409.6	2329.33	7289.72		695.5	0.01628	0.02117	0.02669
			2.88682	25145.2	2660.07	6625.91		696	0.01545	0.0196	0.02667
			2.93747	25171.6	2666.66	6739.49		696.5	0.01584	0.01914	0.02746
			2.98811	24128.8	2402.35	7208.76		697	0.01691	0.0215	0.02915
			3.03876	23018.7	2131.07	7620.66		697.5	0.01741	0.02182	0.029
			3.08941	23107.8	2178.15	7436.4		698	0.01605	0.01967	0.02678
			3.14005	24303.2	2491.96	6940.65		698.5	0.01393	0.01819	0.02545
			3.1907	25446.7	2643.76	6623.67		699	0.01285	0.01661	0.02563
			3.24134	24686.1	2550.35	6631.34		699.5	0.01304	0.01524	0.02608
			3.29199	23526.5	2319.57	7356.51		700	0.01402	0.01502	0.0259
			3.34264	23113.4	2323.21	7559.33		700.5	0.01388	0.01412	0.02442
			3.39328	24115.4	2611.21	7019.97		701	0.01204	0.01288	0.02188
			3.44393	24669.6	2934.15	6624.34		701.5	0.01123	0.01278	0.02054
			3.49457	24503.1	2925.3	6579.89		702	0.01206	0.01383	0.0217
			3.54522	23851.1	2665.13	6868.07		702.5	0.01232	0.01601	0.02328
			3.59587	22896.8	2557	7201.8		703	0.01162	0.01781	0.02398
			3.64651	22798.1	2434.7	7270.62		703.5	0.01188	0.0177	0.02454
			3.69716	24329.3	2716.64	6841.67		704	0.01346	0.01576	0.02494
			3.7478	24810.1	2846.21	6406.49		704.5	0.01371	0.01314	0.02569
			3.79845	24541.4	2668.86	6514.07		705	0.01255	0.01274	0.02796
			3.8491	23630.1	2494.46	7006.42		705.5	0.01273	0.01516	0.03131
			3.89974	22727.7	2367.57	7420.55		706	0.01373	0.01778	0.03454
			3.95039	23246.7	2445.22	7371.59		706.5	0.01445	0.02042	0.03853
			4.00103	23590.8	2475.01	7197.3		707	0.01609	0.02236	0.04333
			4.05168	24074.2	2439.51	6860.67		707.5	0.01694	0.01962	0.04504
			4.10233	24234.7	2412.88	6482.63		708	0.0155	0.01405	0.04285
			4.15297	23910.1	2464.99	6818.08		708.5	0.01471	0.01267	0.04078
			4.20362	23122.3	2299.71	7221.46		709	0.01512	0.0153	0.03989
			4.25426	23129.1	2369.72	7123.05		709.5	0.01538	0.01718	0.0396
			4.30491	24567.7	2854.43	6452.44		710	0.01668	0.01838	0.0399
			4.35556	24620.3	2787.96	6214.15		710.5	0.01769	0.01902	0.03858
			4.4062	24593.6	2787.16	6305.27		711	0.0162	0.01704	0.03457
			4.45685	23491.3	2502.58	6589.04		711.5	0.01477	0.01379	0.0303
			4.50749	22231.3	2288.92	7023		712	0.01474	0.01183	0.02768
			4.55814	22487.8	2379.93	7025.55		712.5	0.01369	0.01165	0.02693
			4.60879					713	0.01202	0.01302	0.02737
								713.5	0.01195	0.01416	0.02773
								714	0.01206	0.01245	0.02684
								714.5	0.01024	0.00866	0.02403
								715	0.00819	0.00645	0.02061
								715.5	0.00848	0.00736	0.01971
								716	0.01119	0.01009	0.02226
								716.5	0.01482	0.01304	0.02555
								717	0.01731	0.01408	0.02681
								717.5	0.01705	0.0131	0.02613
								718	0.01531	0.01334	0.02551
								718.5	0.01406	0.01436	0.02593
								719	0.01276	0.01274	0.02638
								719.5	0.0113	0.00992	0.02612
								720	0.01107	0.00939	0.02591
								720.5	0.01209	0.01065	0.02596
								721	0.01328	0.01204	0.02584
								721.5	0.01395	0.01376	0.0267
								722	0.01387	0.01436	0.02822
								722.5	0.01333	0.01268	0.02777
								723	0.0125	0.01132	0.02619
								723.5	0.0114	0.01198	0.02574
								724	0.0099	0.01313	0.02549
								724.5	0.00842	0.01244	0.02457
								725	0.0082	0.00935	0.02255
								725.5	0.00869	0.00602	0.01905
								726	0.00867	0.0053	0.01711
								726.5	0.00936	0.00752	0.01937
								727	0.01137	0.0103	0.023
								727.5	0.01295	0.01144	0.02412
								728	0.013	0.0103	0.02311
								728.5	0.01213	0.00855	0.02243
								729	0.01179	0.00908	0.02254
								729.5	0.01282	0.01072	0.02248
								730	0.01378	0.01029	0.02192
								730.5	0.01361	0.0098	0.02209
								731	0.01331	0.0119	0.0238
								731.5	0.01356	0.01368	0.02455
								732	0.01359	0.01244	0.02256
								732.5	0.01273	0.00967	0.02026
								733	0.01148	0.00832	0.02028
								733.5	0.01094	0.01001	0.02311
								734	0.0121	0.01264	0.0268
								734.5	0.01456	0.01329	0.02739
								735	0.01536	0.01176	0.02417
								735.5	0.01296	0.00826	0.02087
								736	0.0102	0.00483	0.01929
								736.5	0.00902	0.00551	0.01868
								737	0.00875	0.00827	0.01924
								737.5	0.00944	0.00876	0.02039
								738	0.01047	0.00927	0.0213
								738.5	0.01092	0.01219	0.02289
								739	0.01186	0.01437	0.02497
								739.5	0.01327	0.01466	0.02659
								740	0.01395	0.01557	0.02801
								740.5	0.01405	0.01608	0.02793
								741	0.01381	0.01458	0.02561
								741.5	0.01316	0.01337	0.02356
								742	0.01239	0.0137	0.02318
								742.5	0.0122	0.01486	0.02372
								743	0.01278	0.01533	0.02423
								743.5	0.01317	0.01373	0.02373
								744	0.01308	0.0133	0.02325
								744.5	0.0137	0.0163	0.02481
								745	0.0153	0.01804	0.02653
								745.5	0.01677	0.01654	0.02648
								746	0.01757	0.01471	0.02658
								746.5	0.01731	0.01354	0.02692
								747	0.01556	0.01287	0.02596
								747.5	0.0132	0.01205	0.02413
								748	0.01138	0.01078	0.0226
								748.5	0.01116	0.01083	0.023
								749	0.01259	0.01226	0.02474
								749.5	0.0137	0.01268	0.02492
								750	0.01314	0.01234	0.02371
								750.5	0.01186	0.01312	0.02318
								751	0.01143	0.01404	0.02367
								751.5	0.01174	0.01311	0.02398
								752	0.01142	0.0113	0.02303
								752.5	0.01051	0.01065	0.02192
								753	0.01042	0.01151	0.02272
								753.5	0.01142	0.01306	0.02446
								754	0.01223	0.01359	0.02427
								754.5	0.0123	0.01308	0.02282
								755	0.01258	0.01234	0.02277
								755.5	0.01333	0.01195	0.02384
								756	0.01452	0.01355	0.02554
								756.5	0.01613	0.01569	0.02735
								757	0.01579	0.01509	0.02676
								757.5	0.01265	0.0135	0.02455
								758	0.01076	0.01412	0.02422
								758.5	0.01263	0.0166	0.02582
								759	0.01588	0.0183	0.02724
								759.5	0.01773	0.01718	0.02742
								760	0.01705	0.01483	0.02636
								760.5	0.01427	0.01357	0.02492
								761	0.01176	0.01238	0.02424
								761.5	0.01121	0.01065	0.02386
								762	0.01165	0.00978	0.0232
								762.5	0.01193	0.00997	0.02344
								763	0.01185	0.01081	0.0241
								763.5	0.01122	0.01148	0.024
								764	0.01081	0.01142	0.02404
								764.5	0.0112	0.011	0.02406
								765	0.01184	0.01035	0.02354
								765.5	0.01294	0.01044	0.02363
								766	0.01404	0.01114	0.02421
								766.5	0.01327	0.01087	0.02357
								767	0.01141	0.01005	0.02212
								767.5	0.01102	0.00931	0.02181
								768	0.01217	0.00921	0.02231
								768.5	0.01372	0.01103	0.02305
								769	0.01543	0.01297	0.02427
								769.5	0.01677	0.0124	0.02425
								770	0.0166	0.01108	0.02344
								770.5	0.0152	0.01177	0.02458
								771	0.0144	0.0134	0.02625
								771.5	0.01436	0.01407	0.02657
								772	0.01407	0.01414	0.02634
								772.5	0.01372	0.01357	0.02583
								773	0.01381	0.01344	0.02609
								773.5	0.01455	0.01526	0.02749
								774	0.01488	0.01528	0.02781
								774.5	0.01293	0.01187	0.02635
								775	0.01012	0.00959	0.02529
								775.5	0.00937	0.00961	0.02683
								776	0.01034	0.00996	0.03024
								776.5	0.01143	0.01051	0.03289
								777	0.01207	0.01102	0.03485
								777.5	0.0125	0.01186	0.03703
								778	0.01374	0.01387	0.03888
								778.5	0.01591	0.01585	0.04067
								779	0.0175	0.01695	0.0413
								779.5	0.01697	0.01691	0.03881
								780	0.01507	0.01489	0.03426
								780.5	0.01364	0.01289	0.02989
								781	0.01251	0.0132	0.02708
								781.5	0.01125	0.01378	0.02579
								782	0.01072	0.0133	0.02454
								782.5	0.01101	0.01304	0.02299
								783	0.01168	0.01188	0.02177
								783.5	0.01263	0.00933	0.02063
								784	0.01321	0.00876	0.01933
								784.5	0.01261	0.01049	0.01804
								785	0.01101	0.01152	0.01761
								785.5	0.00987	0.01222	0.01873
								786	0.01057	0.01319	0.01986
								786.5	0.01174	0.01333	0.02003
								787	0.01165	0.01327	0.01962
								787.5	0.01191	0.01312	0.01879
								788	0.0135	0.01275	0.01885
								788.5	0.01387	0.0134	0.01969
								789	0.01177	0.01348	0.0189
								789.5	0.00938	0.0114	0.01609
								790	0.00847	0.00966	0.01352
								790.5	0.00811	0.00944	0.01377
								791	0.0074	0.00985	0.01718
								791.5	0.00747	0.01097	0.02071
								792	0.0084	0.01191	0.02178
								792.5	0.00884	0.011	0.02153
								793	0.00917	0.00939	0.02167
								793.5	0.00989	0.00906	0.02175
								794	0.00967	0.00857	0.02102
								794.5	0.00828	0.00703	0.01967
								795	0.00811	0.00758	0.01883
								795.5	0.01042	0.01051	0.01909
								796	0.01293	0.0122	0.01946
								796.5	0.01358	0.01219	0.01907
								797	0.01271	0.01155	0.01761
								797.5	0.01096	0.01011	0.01571
								798	0.00967	0.00936	0.01527
								798.5	0.01026	0.00981	0.01635
								799	0.01145	0.00941	0.01686
								799.5	0.01126	0.00854	0.01606
								800	0.01053	0.0091	0.01499
								800.5	0.01086	0.01066	0.01398
								801	0.01189	0.01192	0.01299
								801.5	0.01245	0.01229	0.01285
								802	0.01267	0.01125	0.01284
								802.5	0.01255	0.00951	0.01119
								803	0.01133	0.00917	0.00868
								803.5	0.01016	0.01008	0.00679
								804	0.01001	0.01015	0.00609
								804.5	0.01023	0.00961	0.00736
								805	0.01116	0.00919	0.00933
								805.5	0.01158	0.00778	0.00912
								806	0.00939	0.00695	0.00746
								806.5	0.00734	0.00834	0.00768
								807	0.00813	0.00922	0.00958
								807.5	0.00932	0.00835	0.01033
								808	0.0093	0.0075	0.00945
								808.5	0.00922	0.0076	0.00867
								809	0.00926	0.00833	0.00904
								809.5	0.00866	0.0082	0.00941
								810	0.00809	0.00705	0.00887
								810.5	0.00888	0.00667	0.00876
								811	0.01011	0.00694	0.00985
								811.5	0.01048	0.00718	0.01095
								812	0.01101	0.00802	0.01134
								812.5	0.01159	0.00831	0.01099
								813	0.01073	0.0069	0.00993
								813.5	0.00961	0.00558	0.00868
								814	0.00928	0.00595	0.00786
								814.5	0.00853	0.00713	0.0079
								815	0.0073	0.00817	0.00876
								815.5	0.0066	0.00883	0.00957
								816	0.00673	0.0089	0.00963
								816.5	0.00769	0.00922	0.0095
								817	0.0093	0.01035	0.00985
								817.5	0.01079	0.0109	0.01023
								818	0.01075	0.01058	0.01038
								818.5	0.00909	0.00983	0.00997
								819	0.00802	0.00805	0.00871
								819.5	0.00851	0.00688	0.00861
								820	0.00931	0.00828	0.01039
								820.5	0.00924	0.01064	0.01116
								821	0.00827	0.01207	0.01052
								821.5	0.00737	0.01213	0.01044
								822	0.00747	0.01089	0.01092
								822.5	0.00861	0.0097	0.01097
								823	0.01009	0.00916	0.01059
								823.5	0.01051	0.00851	0.01031
								824	0.0098	0.00803	0.01032
								824.5	0.00985	0.00846	0.01032
								825	0.01101	0.00933	0.00997
								825.5	0.01182	0.00934	0.00897
								826	0.01175	0.00833	0.00775
								826.5	0.01127	0.00821	0.00713
								827	0.01045	0.00864	0.00717
								827.5	0.00905	0.007	0.00761
								828	0.00829	0.0047	0.00883
								828.5	0.00923	0.00437	0.01012
								829	0.01048	0.0053	0.00983
								829.5	0.01081	0.00698	0.00864
								830	0.01115	0.00808	0.00841
								830.5	0.01219	0.00678	0.00835
								831	0.01241	0.00551	0.00716
								831.5	0.01091	0.00659	0.00617
								832	0.00943	0.00832	0.00636
								832.5	0.00892	0.00915	0.00705
								833	0.00808	0.00886	0.00796
								833.5	0.00694	0.0081	0.00885
								834	0.007	0.00776	0.0094
								834.5	0.00801	0.00726	0.00984
								835	0.00892	0.00703	0.0101
								835.5	0.00981	0.008	0.00994
								836	0.01033	0.00857	0.00915
								836.5	0.00955	0.00758	0.00729
								837	0.00809	0.0064	0.00516
								837.5	0.00703	0.00582	0.00408
								838	0.00631	0.00491	0.00377
								838.5	0.00579	0.00434	0.00443
								839	0.00578	0.00575	0.00695
								839.5	0.00687	0.00703	0.0092
								840	0.00816	0.00575	0.00886
								840.5	0.00804	0.00494	0.00797
								841	0.00755	0.00635	0.00775
								841.5	0.00753	0.00701	0.00691
								842	0.00713	0.00644	0.00663
								842.5	0.0074	0.0061	0.00754
								843	0.00839	0.00596	0.00778
								843.5	0.00808	0.00618	0.00681
								844	0.00706	0.00541	0.00536
								844.5	0.007	0.00303	0.00465
								845	0.00743	0.00225	0.00519
								845.5	0.00746	0.00321	0.00547
								846	0.00767	0.00347	0.00508
								846.5	0.00802	0.00432	0.00522
								847	0.00743	0.00622	0.00556
								847.5	0.00658	0.00693	0.00504
								848	0.00651	0.00663	0.00489
								848.5	0.00685	0.00622	0.0058
								849	0.00765	0.00522	0.00563
								849.5	0.00826	0.00377	0.00388
								850	0.0073	0.00246	0.00264
								850.5	0.00585	0.00199	0.0029
								851	0.00561	0.00289	0.00442
								851.5	0.00616	0.00397	0.00599
								852	0.00679	0.0044	0.00623
								852.5	0.00755	0.00499	0.00552
								853	0.00842	0.00519	0.0055
								853.5	0.00887	0.00464	0.00676
								854	0.0084	0.00451	0.00797
								854.5	0.0076	0.00442	0.00745
								855	0.00674	0.00427	0.00612
								855.5	0.00579	0.00475	0.00568
								856	0.00583	0.00505	0.00558
								856.5	0.00694	0.00499	0.00564
								857	0.00745	0.00476	0.006
								857.5	0.00714	0.00426	0.00543
								858	0.00691	0.00448	0.00442
								858.5	0.0065	0.00502	0.00473
								859	0.0054	0.00516	0.00564
								859.5	0.00458	0.00531	0.00558
								860	0.00477	0.00423	0.00463
								860.5	0.00483	0.00169	0.00349
								861	0.00382	7.18124e-05	0.00194
								861.5	0.00195	0	5.81221e-05
								862	0.000157372	0.00156	0
								862.5	0	0.00415	0.00266
								863	0.00143	0.00442	0.00532
								863.5	0.00276	0.00283	0.00616
								864	0.00372	0.00323	0.00641
								864.5	0.00435	0.00445	0.0065
								865	0.00419	0.00395	0.00604
								865.5	0.00436	0.00352	0.00619
								866	0.00541	0.00435	0.00705
								866.5	0.00588	0.00496	0.00732
								867	0.00578	0.00504	0.00744
								867.5	0.00596	0.00517	0.00769
								868	0.00622	0.0057	0.00746
								868.5	0.00727	0.00668	0.00747
								869	0.00843	0.00694	0.00751
								869.5	0.00777	0.00596	0.00624
								870	0.00648	0.00508	0.00478
								870.5	0.00652	0.00555	0.00527
								871	0.00788	0.0073	0.00785
								871.5	0.00961	0.00915	0.01089
								872	0.01039	0.00993	0.0124
								872.5	0.01076	0.00974	0.0119
								873	0.01198	0.00937	0.01113
								873.5	0.01404	0.00953	0.01228
								874	0.01826	0.01143	0.0163
								874.5	0.02549	0.0153	0.02235
								875	0.03466	0.01903	0.02917
								875.5	0.0459	0.02325	0.03742
								876	0.0599	0.03174	0.0495
								876.5	0.07823	0.04466	0.06656
								877	0.10416	0.06035	0.08887
								877.5	0.13877	0.0805	0.11916
								878	0.18227	0.10787	0.16113
								878.5	0.23839	0.14539	0.21758
								879	0.31135	0.19839	0.29233
								879.5	0.40439	0.27179	0.38852
								880	0.51892	0.36518	0.50198
								880.5	0.64534	0.47483	0.62002
								881	0.7636	0.59829	0.73028
								881.5	0.85673	0.72583	0.8234
								882	0.91435	0.82912	0.88375
								882.5	0.92716	0.87278	0.88955
								883	0.88725	0.83705	0.82887
								883.5	0.79415	0.73186	0.71417
								884	0.66229	0.59599	0.57834
								884.5	0.52004	0.47145	0.45388
								885	0.39525	0.37639	0.35725
								885.5	0.30245	0.3083	0.28954
								886	0.24183	0.26087	0.24422
								886.5	0.20422	0.22999	0.21425
								887	0.17958	0.21055	0.19421
								887.5	0.16277	0.19468	0.17842
								888	0.15057	0.17501	0.16114
								888.5	0.13765	0.1489	0.13905
								889	0.11976	0.11959	0.11301
								889.5	0.09838	0.09368	0.08879
								890	0.07921	0.0747	0.07194
								890.5	0.06637	0.06106	0.06183
								891	0.05882	0.05121	0.05603
								891.5	0.05406	0.04486	0.05348
								892	0.05276	0.04164	0.05239
								892.5	0.05587	0.04149	0.05281
								893	0.06395	0.04432	0.05779
								893.5	0.07901	0.05081	0.0702
								894	0.10175	0.06166	0.09038
								894.5	0.13199	0.07605	0.11597
								895	0.16995	0.09434	0.14626
								895.5	0.21537	0.11972	0.18462
								896	0.2702	0.15551	0.23557
								896.5	0.3386	0.20552	0.30312
								897	0.4228	0.27421	0.38952
								897.5	0.52197	0.36354	0.493
								898	0.6313	0.47365	0.60769
								898.5	0.74234	0.60223	0.72514
								899	0.84507	0.74143	0.83673
								899.5	0.92894	0.87398	0.93264
								900	0.98392	0.97014	0.99467
								900.5	1	1	1
								901	0.96924	0.95544	0.94044
								901.5	0.89205	0.85546	0.83308
								902	0.7809	0.73377	0.71009
								902.5	0.65797	0.62085	0.59899
								903	0.54687	0.5304	0.51128
								903.5	0.46171	0.46431	0.44696
								904	0.40353	0.42159	0.40342
								904.5	0.36724	0.39535	0.37664
								905	0.34582	0.37485	0.35866
								905.5	0.32947	0.35131	0.33879
								906	0.30947	0.31858	0.31016
								906.5	0.28291	0.27668	0.27365
								907	0.25098	0.23233	0.23454
								907.5	0.21767	0.19341	0.19924
								908	0.18876	0.16527	0.17294
								908.5	0.16707	0.14674	0.15563
								909	0.15147	0.13273	0.14331
								909.5	0.14169	0.12208	0.1341
								910	0.13721	0.11588	0.12899
								910.5	0.13471	0.11247	0.12725
								911	0.13245	0.10975	0.12584
								911.5	0.13079	0.10822	0.12365
								912	0.13012	0.10841	0.12204
								912.5	0.13079	0.10932	0.12196
								913	0.13085	0.11014	0.12285
								913.5	0.12864	0.11036	0.12305
								914	0.12708	0.11065	0.12271
								914.5	0.12836	0.11264	0.12387
								915	0.13037	0.11459	0.12506
								915.5	0.13113	0.11393	0.12327
								916	0.13015	0.11217	0.12025
								916.5	0.12755	0.11037	0.11877
								917	0.12515	0.1084	0.11841
								917.5	0.12492	0.10837	0.11882
								918	0.12607	0.10949	0.11983
								918.5	0.12615	0.10815	0.11965
								919	0.12468	0.10526	0.11757
								919.5	0.12292	0.10378	0.11432
								920	0.12084	0.10321	0.11137
								920.5	0.119	0.10278	0.11082
								921	0.11948	0.10321	0.11244
								921.5	0.122	0.1042	0.114
								922	0.12415	0.10499	0.11477
								922.5	0.12407	0.10482	0.11423
								923	0.1217	0.10358	0.11212
								923.5	0.11972	0.10309	0.11111
								924	0.12008	0.10389	0.11295
								924.5	0.12194	0.10441	0.11514
								925	0.12382	0.10441	0.11545
								925.5	0.1239	0.10395	0.11413
								926	0.12262	0.10325	0.11294
								926.5	0.12294	0.10373	0.11368
								927	0.12376	0.10417	0.115
								927.5	0.12307	0.10306	0.11528
								928	0.12334	0.10248	0.11634
								928.5	0.1252	0.10313	0.11794
								929	0.12664	0.10303	0.11683
								929.5	0.12702	0.10229	0.11408
								930	0.1256	0.1023	0.11279
								930.5	0.12326	0.1027	0.11276
								931	0.12367	0.10379	0.11424
								931.5	0.12733	0.10635	0.11811
								932	0.13077	0.10908	0.12186
								932.5	0.13138	0.11015	0.12219
								933	0.12913	0.10877	0.11927
								933.5	0.12632	0.10576	0.11548
								934	0.12519	0.10416	0.11296
								934.5	0.1251	0.10468	0.11255
								935	0.12457	0.1043	0.11346
								935.5	0.12363	0.10313	0.11416
								936	0.12312	0.10382	0.11422
								936.5	0.12378	0.10486	0.11429
								937	0.12554	0.10441	0.11424
								937.5	0.12746	0.10432	0.11382
								938	0.1281	0.10481	0.11356
								938.5	0.12658	0.1041	0.11302
								939	0.1241	0.10326	0.11227
								939.5	0.12222	0.10389	0.11218
								940	0.12161	0.10465	0.11261
								940.5	0.12232	0.10462	0.11314
								941	0.12364	0.10505	0.11317
								941.5	0.12459	0.10642	0.11277
								942	0.12417	0.10668	0.11277
								942.5	0.12298	0.10569	0.11324
								943	0.12347	0.1063	0.11418
								943.5	0.12567	0.10744	0.1146
								944	0.12665	0.10638	0.11362
								944.5	0.12556	0.10497	0.11315
								945	0.12402	0.10504	0.11417
								945.5	0.12313	0.10529	0.11475
								946	0.12231	0.10478	0.11346
								946.5	0.12068	0.10369	0.11106
								947	0.11886	0.103	0.10974
								947.5	0.11795	0.10379	0.11038
								948	0.11824	0.10516	0.11176
								948.5	0.11968	0.10496	0.11254
								949	0.12104	0.10316	0.11207
								949.5	0.12108	0.10236	0.11086
								950	0.12055	0.10288	0.1107
								950.5	0.11991	0.10252	0.11163
								951	0.11849	0.10207	0.1115
								951.5	0.11755	0.10338	0.1104
								952	0.11864	0.10478	0.11018
								952.5	0.12059	0.1045	0.11061
								953	0.12156	0.10387	0.11104
								953.5	0.12168	0.10408	0.11181
								954	0.12209	0.10531	0.11266
								954.5	0.12292	0.1066	0.1123
								955	0.12394	0.10527	0.11027
								955.5	0.12487	0.10201	0.1091
								956	0.125	0.10087	0.11043
								956.5	0.12394	0.1018	0.11151
								957	0.12184	0.10234	0.11098
								957.5	0.12016	0.10304	0.11099
								958	0.12075	0.10398	0.11181
								958.5	0.1223	0.10436	0.11211
								959	0.12229	0.1052	0.11201
								959.5	0.12099	0.10579	0.11224
								960	0.12046	0.10476	0.1131
								960.5	0.12166	0.1049	0.11398
								961	0.12318	0.1072	0.11427
								961.5	0.12351	0.10889	0.1144
								962	0.12378	0.10953	0.11494
								962.5	0.12531	0.10912	0.11558
								963	0.12598	0.10745	0.11528
								963.5	0.12356	0.10594	0.11396
								964	0.11996	0.10487	0.1126
								964.5	0.11785	0.10437	0.11208
								965	0.11784	0.1056	0.11277
								965.5	0.11991	0.10746	0.11415
								966	0.12297	0.10815	0.11523
								966.5	0.12458	0.10753	0.11517
								967	0.12332	0.10532	0.11381
								967.5	0.12113	0.10289	0.11199
								968	0.12074	0.10287	0.11065
								968.5	0.12144	0.10447	0.11025
								969	0.12145	0.10545	0.11091
								969.5	0.12085	0.10598	0.11216
								970	0.12089	0.10668	0.11284
								970.5	0.12264	0.1073	0.11257
								971	0.12418	0.10705	0.11184
								971.5	0.12323	0.10552	0.11103
								972	0.12158	0.1046	0.11045
								972.5	0.12134	0.1053	0.10986
								973	0.12195	0.1056	0.1092
								973.5	0.12275	0.10426	0.10932
								974	0.12318	0.1025	0.11017
								974.5	0.12264	0.10287	0.11111
								975	0.12159	0.10505	0.11128
								975.5	0.12026	0.10518	0.10962
								976	0.11879	0.10351	0.10805
								976.5	0.11847	0.10286	0.10919
								977	0.11951	0.10229	0.11124
								977.5	0.1194	0.10134	0.11105
								978	0.11721	0.10206	0.10918
								978.5	0.11613	0.10364	0.10819
								979	0.11762	0.10318	0.10823
								979.5	0.11872	0.10054	0.10789
								980	0.11792	0.09836	0.10711
								980.5	0.11688	0.09838	0.10656
								981	0.11616	0.09905	0.10626
								981.5	0.11518	0.0985	0.10563
								982	0.11402	0.09825	0.10518
								982.5	0.11385	0.1003	0.10633
								983	0.11588	0.10241	0.10808
								983.5	0.11837	0.10178	0.10781
								984	0.11906	0.09972	0.10531
								984.5	0.11836	0.09852	0.10295
								985	0.11674	0.09792	0.10258
								985.5	0.11508	0.09749	0.10406
								986	0.11465	0.09834	0.1056
								986.5	0.11419	0.09984	0.10502
								987	0.11354	0.09972	0.10302
								987.5	0.11414	0.09893	0.10224
								988	0.11447	0.09918	0.1025
								988.5	0.11399	0.0992	0.10319
								989	0.11436	0.09818	0.10498
								989.5	0.11459	0.09669	0.10571
								990	0.11411	0.09554	0.10396
								990.5	0.11386	0.09558	0.10201
								991	0.11367	0.09543	0.1014
								991.5	0.1138	0.09411	0.10192
								992	0.11354	0.09408	0.10253
								992.5	0.11211	0.09533	0.10266
								993	0.11141	0.09557	0.10248
								993.5	0.11153	0.09546	0.10186
								994	0.11034	0.0953	0.10127
								994.5	0.10869	0.09487	0.10037
								995	0.10916	0.09525	0.09902
								995.5	0.11064	0.09523	0.09886
								996	0.11043	0.09401	0.09986
								996.5	0.1096	0.09324	0.10049
								997	0.10971	0.09226	0.09945
								997.5	0.10901	0.09045	0.09706
								998	0.10742	0.09016	0.09656
								998.5	0.1075	0.0918	0.09844
								999	0.10867	0.09295	0.09952
								999.5	0.10884	0.09235	0.09965
								1000	0.10867	0.0911	0.09995
								1000.5	0.10945	0.09126	0.10019
								1001	0.11081	0.0925	0.10063
								1001.5	0.11156	0.09277	0.10033
								1002	0.11131	0.09233	0.09887
								1002.5	0.11014	0.0928	0.09832
								1003	0.10817	0.09377	0.09871
								1003.5	0.10692	0.0938	0.09848
								1004	0.10757	0.09264	0.09833
								1004.5	0.10912	0.09104	0.09864
								1005	0.11084	0.09025	0.09862
								1005.5	0.11119	0.09083	0.09872
								1006	0.10825	0.09146	0.09875
								1006.5	0.10524	0.09107	0.09787
								1007	0.10516	0.09058	0.09722
								1007.5	0.10526	0.09071	0.09739
								1008	0.10503	0.09067	0.09714
								1008.5	0.10607	0.0908	0.09678
								1009	0.10672	0.09268	0.09725
								1009.5	0.10682	0.095	0.09794
								1010	0.10772	0.09532	0.09918
								1010.5	0.10883	0.09409	0.10046
								1011	0.10912	0.0931	0.09915
								1011.5	0.10816	0.09294	0.09684
								1012	0.10712	0.09319	0.09666
								1012.5	0.10693	0.09365	0.09701
								1013	0.10673	0.09436	0.09718
								1013.5	0.10695	0.09492	0.09837
								1014	0.10763	0.09428	0.09878
								1014.5	0.10693	0.09182	0.09717
								1015	0.10526	0.0894	0.09531
								1015.5	0.10429	0.08929	0.09429
								1016	0.10417	0.09026	0.09371
								1016.5	0.10484	0.09069	0.09328
								1017	0.10567	0.09152	0.09357
								1017.5	0.10653	0.0927	0.09468
								1018	0.10761	0.09275	0.09541
								1018.5	0.10697	0.09185	0.09544
								1019	0.10442	0.09112	0.09528
								1019.5	0.10294	0.09051	0.09456
								1020	0.10302	0.0899	0.09388
								1020.5	0.10287	0.08964	0.09446
								1021	0.10236	0.08942	0.09531
								1021.5	0.102	0.08891	0.09481
								1022	0.10218	0.08891	0.09369
								1022.5	0.10257	0.09015	0.09351
								1023	0.10194	0.09156	0.09351
								1023.5	0.10079	0.09209	0.09292
								1024	0.1008	0.09238	0.09336
								1024.5	0.10207	0.09229	0.09458
								1025	0.10314	0.0911	0.09448
								1025.5	0.10264	0.08978	0.0933
								1026	0.10167	0.08921	0.09263
								1026.5	0.10186	0.08957	0.09295
								1027	0.10257	0.09107	0.09383
								1027.5	0.10327	0.092	0.09453
								1028	0.10389	0.091	0.09469
								1028.5	0.10368	0.08904	0.09435
								1029	0.10277	0.08685	0.09357
								1029.5	0.10196	0.08613	0.09248
								1030	0.10157	0.08734	0.09169
								1030.5	0.10151	0.08745	0.09159
								1031	0.10122	0.08655	0.09134
								1031.5	0.1008	0.08627	0.08962
								1032	0.10036	0.08573	0.08698
								1032.5	0.09989	0.08571	0.08581
								1033	0.09985	0.08642	0.08694
								1033.5	0.0996	0.08678	0.08888
								1034	0.099	0.08752	0.09037
								1034.5	0.09952	0.08762	0.09056
								1035	0.10056	0.08627	0.08933
								1035.5	0.10087	0.08608	0.08853
								1036	0.10067	0.08795	0.08966
								1036.5	0.09949	0.08952	0.09127
								1037	0.09781	0.08929	0.09124
								1037.5	0.09725	0.08831	0.09016
								1038	0.09844	0.0876	0.08961
								1038.5	0.10068	0.08672	0.08933
								1039	0.10147	0.08579	0.08906
								1039.5	0.09997	0.08542	0.08942
								1040	0.09866	0.08498	0.0901
								1040.5	0.0989	0.08449	0.09029
								1041	0.09963	0.08499	0.08975
								1041.5	0.09946	0.08574	0.08914
								1042	0.09964	0.08561	0.08912
								1042.5	0.10147	0.08518	0.08899
								1043	0.10154	0.08493	0.08842
								1043.5	0.09885	0.08458	0.08822
								1044	0.09789	0.08431	0.08811
								1044.5	0.09932	0.0844	0.0879
								1045	0.10043	0.08447	0.08839
								1045.5	0.10105	0.08466	0.08971
								1046	0.10109	0.08581	0.09099
								1046.5	0.09973	0.08759	0.09129
								1047	0.0984	0.08809	0.09052
								1047.5	0.09887	0.08673	0.08926
								1048	0.10021	0.08539	0.08813
								1048.5	0.10034	0.08483	0.08768
								1049	0.09945	0.08432	0.08781
								1049.5	0.0985	0.08369	0.08716
								1050	0.09682	0.08281	0.0853
								1050.5	0.0949	0.08197	0.08445
								1051	0.09442	0.08197	0.08546
								1051.5	0.09517	0.08215	0.08592
								1052	0.09651	0.08187	0.08478
								1052.5	0.09828	0.08193	0.08387
								1053	0.09931	0.08196	0.0841
								1053.5	0.09855	0.08099	0.08413
								1054	0.09698	0.07986	0.08383
								1054.5	0.09604	0.08017	0.08459
								1055	0.09588	0.08267	0.086
								1055.5	0.09603	0.08488	0.08649
								1056	0.09589	0.08384	0.08543
								1056.5	0.09513	0.08176	0.0836
								1057	0.09406	0.08145	0.08273
								1057.5	0.09319	0.08201	0.08337
								1058	0.09331	0.08326	0.08447
								1058.5	0.09442	0.08413	0.08489
								1059	0.0959	0.083	0.08439
								1059.5	0.09687	0.08234	0.08341
								1060	0.09607	0.08278	0.08222
								1060.5	0.09435	0.08189	0.08191
								1061	0.09382	0.08107	0.08302
								1061.5	0.09434	0.08187	0.08404
								1062	0.09489	0.08288	0.08421
								1062.5	0.09544	0.08369	0.08411
								1063	0.09523	0.08352	0.08368
								1063.5	0.09413	0.08184	0.08263
								1064	0.09391	0.08046	0.08217
								1064.5	0.09541	0.08005	0.08397
								1065	0.097	0.08041	0.08611
								1065.5	0.0969	0.0813	0.0859
								1066	0.09578	0.0815	0.08444
								1066.5	0.09542	0.08098	0.08279
								1067	0.0954	0.08077	0.08125
								1067.5	0.0943	0.08137	0.08147
								1068	0.09359	0.0832	0.08367
								1068.5	0.09581	0.08615	0.08703
								1069	0.09943	0.08837	0.09003
								1069.5	0.10037	0.08803	0.08964
								1070	0.09832	0.08619	0.0865
								1070.5	0.09657	0.08483	0.08495
								1071	0.09628	0.08386	0.08557
								1071.5	0.09601	0.08264	0.08551
								1072	0.09535	0.0816	0.08458
								1072.5	0.0951	0.08174	0.08418
								1073	0.09566	0.08252	0.08399
								1073.5	0.09608	0.08253	0.08391
								1074	0.09526	0.0829	0.08425
								1074.5	0.09434	0.08336	0.08466
								1075	0.0944	0.08186	0.08503
								1075.5	0.09464	0.08033	0.08451
								1076	0.09475	0.08034	0.08314
								1076.5	0.09513	0.08049	0.08281
								1077	0.09585	0.08128	0.08324
								1077.5	0.09596	0.08259	0.0834
								1078	0.09496	0.08201	0.08366
								1078.5	0.0942	0.07993	0.0834
								1079	0.09433	0.07894	0.08247
								1079.5	0.09543	0.07925	0.08198
								1080	0.09686	0.08004	0.08204
								1080.5	0.09643	0.0813	0.08218
								1081	0.0948	0.08185	0.08245
								1081.5	0.09451	0.08127	0.08304
								1082	0.09484	0.08089	0.08303
								1082.5	0.09444	0.0807	0.0815
								1083	0.09335	0.08056	0.07998
								1083.5	0.0921	0.0804	0.08013
								1084	0.09233	0.07937	0.08051
								1084.5	0.09419	0.07847	0.07929
								1085	0.0956	0.07894	0.0782
								1085.5	0.09528	0.07938	0.07918
								1086	0.09295	0.07889	0.08032
								1086.5	0.09069	0.07898	0.08011
								1087	0.09114	0.07993	0.08019
								1087.5	0.09291	0.0806	0.08057
								1088	0.09425	0.08074	0.07985
								1088.5	0.09533	0.08024	0.07895
								1089	0.09516	0.07949	0.0787
								1089.5	0.09435	0.07908	0.07862
								1090	0.09435	0.07867	0.0787
								1090.5	0.09316	0.07821	0.07818
								1091	0.09035	0.07796	0.07702
								1091.5	0.08914	0.07787	0.07643
								1092	0.09052	0.07798	0.07641
								1092.5	0.09186	0.07793	0.07689
								1093	0.0909	0.07799	0.07793
								1093.5	0.0892	0.07926	0.07866
								1094	0.08993	0.08071	0.07892
								1094.5	0.09249	0.08052	0.0787
								1095	0.09404	0.08008	0.07848
								1095.5	0.09415	0.08073	0.07969
								1096	0.09343	0.08067	0.0806
								1096.5	0.09223	0.07921	0.0788
								1097	0.09171	0.078	0.07662
								1097.5	0.092	0.07788	0.07596
								1098	0.09198	0.07857	0.07574
								1098.5	0.09144	0.07899	0.07554
								1099	0.09067	0.07781	0.07568
								1099.5	0.08961	0.07534	0.07634
								1100	0.0884	0.07418	0.07697
								1100.5	0.08777	0.07537	0.07688
								1101	0.08839	0.07648	0.07677
								1101.5	0.08994	0.07679	0.07686
								1102	0.09126	0.0778	0.07655
								1102.5	0.092	0.07885	0.07611
								1103	0.0927	0.07853	0.07583
								1103.5	0.09231	0.0775	0.07533
								1104	0.09025	0.07671	0.07474
								1104.5	0.08921	0.07667	0.07482
								1105	0.0903	0.07811	0.0757
								1105.5	0.09111	0.07929	0.07605
								1106	0.0907	0.07803	0.07525
								1106.5	0.08962	0.07654	0.07454
								1107	0.08812	0.07633	0.0744
								1107.5	0.08706	0.07549	0.0742
								1108	0.08666	0.07451	0.0741
								1108.5	0.08676	0.07553	0.07475
								1109	0.0879	0.07763	0.07608
								1109.5	0.08883	0.07772	0.07667
								1110	0.08782	0.07537	0.07553
								1110.5	0.0865	0.07407	0.07438
								1111	0.08623	0.07462	0.07491
								1111.5	0.08585	0.07443	0.07601
								1112	0.08522	0.07394	0.07635
								1112.5	0.08528	0.07361	0.07563
								1113	0.08606	0.07246	0.07418
								1113.5	0.08665	0.07215	0.07292
								1114	0.08622	0.07313	0.07258
								1114.5	0.08526	0.07392	0.07296
								1115	0.08469	0.07468	0.07326
								1115.5	0.08469	0.07497	0.07373
								1116	0.08538	0.07377	0.07438
								1116.5	0.0857	0.07206	0.07352
								1117	0.08464	0.07074	0.07133
								1117.5	0.0839	0.06999	0.06986
								1118	0.08379	0.07057	0.06914
								1118.5	0.08289	0.07203	0.06851
								1119	0.08287	0.07289	0.06864
								1119.5	0.08436	0.07299	0.06965
								1120	0.08529	0.0723	0.07103
								1120.5	0.08581	0.07134	0.07248
								1121	0.0864	0.07178	0.07283
								1121.5	0.08595	0.07271	0.07105
								1122	0.08486	0.07284	0.06902
								1122.5	0.08433	0.07332	0.06926
								1123	0.08429	0.07347	0.07059
								1123.5	0.08389	0.07223	0.07044
								1124	0.08315	0.07136	0.06904
								1124.5	0.08338	0.07142	0.06839
								1125	0.08487	0.07167	0.06948
								1125.5	0.08581	0.07222	0.07072
								1126	0.08516	0.07226	0.07036
								1126.5	0.08385	0.07147	0.06946
								1127	0.08316	0.07151	0.06948
								1127.5	0.08412	0.07227	0.07007
								1128	0.08648	0.07233	0.07035
								1128.5	0.08756	0.07188	0.06997
								1129	0.08621	0.0711	0.06946
								1129.5	0.0851	0.07011	0.06915
								1130	0.08527	0.06986	0.06887
								1130.5	0.08522	0.07027	0.06893
								1131	0.08525	0.0701	0.06901
								1131.5	0.08574	0.07006	0.06881
								1132	0.08609	0.07189	0.06965
								1132.5	0.08674	0.07387	0.07113
								1133	0.08812	0.07362	0.07133
								1133.5	0.08934	0.07288	0.07089
								1134	0.08935	0.07303	0.07055
								1134.5	0.08816	0.0729	0.0693
								1135	0.08675	0.07277	0.06761
								1135.5	0.08578	0.07254	0.06693
								1136	0.08507	0.07174	0.06734
								1136.5	0.08478	0.07191	0.0684
								1137	0.0853	0.07255	0.06978
								1137.5	0.08625	0.07241	0.07058
								1138	0.08666	0.07301	0.06991
								1138.5	0.08634	0.07361	0.06859
								1139	0.08621	0.07209	0.06821
								1139.5	0.08596	0.07038	0.06812
								1140	0.08482	0.07068	0.06774
								1140.5	0.08452	0.07251	0.06806
								1141	0.08628	0.07486	0.06847
								1141.5	0.0878	0.07615	0.06836
								1142	0.08799	0.07525	0.06912
								1142.5	0.0888	0.07461	0.07077
								1143	0.09068	0.0762	0.07212
								1143.5	0.0922	0.07739	0.07286
								1144	0.09299	0.07744	0.07289
								1144.5	0.09322	0.07837	0.07239
								1145	0.09266	0.07853	0.07198
								1145.5	0.09205	0.07714	0.07117
								1146	0.09241	0.07661	0.06978
								1146.5	0.09336	0.07745	0.0692
								1147	0.09415	0.0787	0.06913
								1147.5	0.09468	0.07901	0.06911
								1148	0.09512	0.07834	0.07028
								1148.5	0.09564	0.07894	0.07165
								1149	0.09644	0.08086	0.07211
								1149.5	0.09745	0.08172	0.07245
								1150	0.09821	0.08187	0.07224
								1150.5	0.0988	0.08276	0.07159
								1151	0.09954	0.08263	0.07172
								1151.5	0.09979	0.0807	0.07225
								1152	0.09974	0.08033	0.07262
								1152.5	0.10052	0.08235	0.07272
								1153	0.10137	0.08374	0.07265
								1153.5	0.1016	0.08391	0.07321
								1154	0.10255	0.0845	0.0741
								1154.5	0.10435	0.08615	0.07468
								1155	0.10546	0.08754	0.07529
								1155.5	0.1053	0.08678	0.07574
								1156	0.10431	0.08589	0.07528
								1156.5	0.10358	0.0867	0.07434
								1157	0.10349	0.08644	0.07441
								1157.5	0.10332	0.08532	0.07486
								1158	0.10329	0.08551	0.07399
								1158.5	0.10323	0.08544	0.07326
								1159	0.10215	0.08492	0.07381
								1159.5	0.10113	0.0849	0.07399
								1160	0.10103	0.08454	0.07327
								1160.5	0.10054	0.08447	0.07206
								1161	0.09964	0.08489	0.07126
								1161.5	0.09942	0.08465	0.07176
								1162	0.09997	0.08485	0.07215
								1162.5	0.1006	0.08486	0.07184
								1163	0.10051	0.0824	0.07198
								1163.5	0.10006	0.08073	0.07207
								1164	0.10046	0.08232	0.07156
								1164.5	0.10158	0.08342	0.07115
								1165	0.10219	0.08365	0.07153
								1165.5	0.10209	0.08462	0.07273
								1166	0.10183	0.08452	0.07346
								1166.5	0.10168	0.08395	0.07266
								1167	0.10165	0.08459	0.07131
								1167.5	0.10154	0.08459	0.07073
								1168	0.10125	0.08295	0.07093
								1168.5	0.10017	0.08124	0.07159
								1169	0.09809	0.08019	0.07254
								1169.5	0.0966	0.07974	0.07311
								1170	0.09654	0.07978	0.07294
								1170.5	0.09699	0.07976	0.07273
								1171	0.09708	0.07921	0.07276
								1171.5	0.09666	0.07846	0.07261
								1172	0.0963	0.07782	0.07229
								1172.5	0.09627	0.07701	0.07211
								1173	0.09611	0.07724	0.07232
								1173.5	0.09681	0.07938	0.07308
								1174	0.09918	0.0816	0.07453
								1174.5	0.10106	0.08262	0.07629
								1175	0.10161	0.08302	0.07791
								1175.5	0.10247	0.08334	0.07968
								1176	0.10391	0.08393	0.08183
								1176.5	0.10582	0.08507	0.08415
								1177	0.10852	0.08642	0.08667
								1177.5	0.1119	0.08845	0.08991
								1178	0.11601	0.09197	0.0946
								1178.5	0.12092	0.09675	0.10074
								1179	0.12747	0.10278	0.1083
								1179.5	0.13612	0.10984	0.11783
								1180	0.14585	0.11669	0.13007
								1180.5	0.15668	0.12452	0.14601
								1181	0.1694	0.135	0.16564
								1181.5	0.18406	0.14609	0.18822
								1182	0.2006	0.15774	0.2147
								1182.5	0.21838	0.17284	0.24562
								1183	0.23661	0.18901	0.2777
								1183.5	0.25393	0.20198	0.30496
								1184	0.26695	0.21154	0.322
								1184.5	0.27302	0.21562	0.32498
								1185	0.27066	0.20988	0.312
								1185.5	0.25808	0.19569	0.28612
								1186	0.23675	0.17918	0.25419
								1186.5	0.21187	0.16417	0.2223
								1187	0.18929	0.15104	0.19582
								1187.5	0.17332	0.14027	0.1774
								1188	0.16327	0.13228	0.16419
								1188.5	0.15472	0.12544	0.15301
								1189	0.14622	0.11869	0.14345
								1189.5	0.13933	0.11351	0.1351
								1190	0.13426	0.11047	0.1277
								1190.5	0.13005	0.10768	0.12136
								1191	0.12641	0.10458	0.11557
								1191.5	0.12305	0.10218	0.11025
								1192	0.11864	0.09935	0.10528
								1192.5	0.11336	0.095	0.10038
								1193	0.10954	0.09163	0.09641
								1193.5	0.10709	0.09055	0.09367
								1194	0.10389	0.08898	0.09131
								1194.5	0.10056	0.08573	0.08875
								1195	0.09897	0.08353	0.08684
								1195.5	0.09843	0.08369	0.08635
								1196	0.09659	0.08424	0.08576
								1196.5	0.09338	0.08351	0.08392
								1197	0.09185	0.08157	0.08204
								1197.5	0.09272	0.07946	0.08074
								1198	0.09429	0.07904	0.0802
								1198.5	0.09678	0.0806	0.08095
								1199	0.09893	0.08222	0.08181
								1199.5	0.09835	0.0832	0.08137
								1200	0.09692	0.08363	0.08105
								1200.5	0.0968	0.08354	0.08272
								1201	0.09682	0.08357	0.0846
								1201.5	0.09662	0.08343	0.08431
								1202	0.09707	0.08279	0.08296
								1202.5	0.09786	0.08277	0.08176
								1203	0.09778	0.08322	0.08064
								1203.5	0.09651	0.08263	0.08079
								1204	0.09572	0.08203	0.0822
								1204.5	0.09653	0.08243	0.0829
								1205	0.0971	0.08259	0.08269
								1205.5	0.09637	0.08241	0.08272
								1206	0.09588	0.08202	0.08299
								1206.5	0.09598	0.08058	0.08285
								1207	0.09553	0.07912	0.08269
								1207.5	0.09445	0.07918	0.08292
								1208	0.09355	0.07981	0.08286
								1208.5	0.0934	0.08026	0.08285
								1209	0.09449	0.08059	0.08416
								1209.5	0.09727	0.08056	0.08665
								1210	0.10051	0.08156	0.09003
								1210.5	0.10302	0.08397	0.09483
								1211	0.10644	0.08594	0.10053
								1211.5	0.11126	0.08807	0.10648
								1212	0.11588	0.09227	0.11417
								1212.5	0.12136	0.09805	0.12439
								1213	0.12871	0.10467	0.136
								1213.5	0.13608	0.11099	0.14806
								1214	0.14227	0.11449	0.15863
								1214.5	0.14724	0.11632	0.16535
								1215	0.15103	0.11967	0.16837
								1215.5	0.15344	0.12227	0.16855
								1216	0.15315	0.12149	0.1657
								1216.5	0.14933	0.11888	0.16038
								1217	0.14343	0.11508	0.15406
								1217.5	0.13813	0.11124	0.14764
								1218	0.13454	0.10895	0.14121
								1218.5	0.13143	0.10667	0.13475
								1219	0.12739	0.10389	0.12832
								1219.5	0.12293	0.10153	0.12228
								1220	0.11843	0.09857	0.11734
								1220.5	0.11394	0.09527	0.11349
								1221	0.11096	0.09316	0.10995
								1221.5	0.10949	0.09184	0.10686
								1222	0.1083	0.09082	0.1046
								1222.5	0.10808	0.0896	0.10234
								1223	0.10835	0.08763	0.10043
								1223.5	0.10671	0.08578	0.10007
								1224	0.10363	0.08448	0.09973
								1224.5	0.10203	0.08428	0.09787
								1225	0.10214	0.08545	0.09593
								1225.5	0.10159	0.08577	0.09474
								1226	0.10022	0.08433	0.09376
								1226.5	0.09971	0.08365	0.093
								1227	0.09972	0.08465	0.09265
								1227.5	0.09925	0.08451	0.09243
								1228	0.09844	0.08255	0.09177
								1228.5	0.09763	0.08136	0.09071
								1229	0.09776	0.08209	0.08948
								1229.5	0.0988	0.08338	0.08817
								1230	0.09938	0.08351	0.08774
								1230.5	0.09957	0.08313	0.08808
								1231	0.09946	0.08279	0.088
								1231.5	0.09893	0.08183	0.08763
								1232	0.09881	0.08147	0.08752
								1232.5	0.09848	0.082	0.08788
								1233	0.09748	0.08219	0.08838
								1233.5	0.0969	0.08265	0.08819
								1234	0.09678	0.083	0.088
								1234.5	0.09674	0.08242	0.08862
								1235	0.09698	0.08233	0.08892
								1235.5	0.09749	0.08253	0.08828
								1236	0.09817	0.08131	0.08762
								1236.5	0.0983	0.07926	0.08776
								1237	0.09728	0.07852	0.0881
								1237.5	0.09649	0.07992	0.08772
								1238	0.09721	0.08168	0.08765
								1238.5	0.0985	0.08171	0.08835
								1239	0.09869	0.08107	0.08879
								1239.5	0.09801	0.08106	0.08986
								1240	0.09841	0.08091	0.09142
								1240.5	0.09959	0.08094	0.09125
								1241	0.10006	0.08178	0.09057
								1241.5	0.10027	0.08212	0.09111
								1242	0.10025	0.08194	0.09128
								1242.5	0.10018	0.08256	0.09078
								1243	0.10075	0.08368	0.09127
								1243.5	0.10073	0.085	0.09275
								1244	0.09956	0.08615	0.0935
								1244.5	0.09845	0.08558	0.09272
								1245	0.09816	0.08403	0.09167
								1245.5	0.09957	0.08377	0.09189
								1246	0.10191	0.08394	0.09313
								1246.5	0.10297	0.08291	0.09383
								1247	0.1029	0.08227	0.09343
								1247.5	0.10236	0.08308	0.09296
								1248	0.10102	0.08354	0.09332
								1248.5	0.09975	0.08286	0.09369
								1249	0.09942	0.08231	0.09352
								1249.5	0.09972	0.08234	0.09391
								1250	0.09959	0.08235	0.09486
								1250.5	0.09888	0.08293	0.09528
								1251	0.0993	0.08433	0.0955
								1251.5	0.10015	0.0848	0.09578
								1252	0.09955	0.0843	0.09566
								1252.5	0.09889	0.08413	0.09559
								1253	0.09901	0.08378	0.09542
								1253.5	0.09922	0.08335	0.0943
								1254	0.09935	0.08323	0.09329
								1254.5	0.0986	0.08306	0.09306
								1255	0.0972	0.08323	0.09283
								1255.5	0.09653	0.08326	0.09287
								1256	0.09681	0.08253	0.09339
								1256.5	0.09772	0.08258	0.09329
								1257	0.09824	0.08314	0.09265
								1257.5	0.09782	0.08288	0.09252
								1258	0.09762	0.08316	0.09257
								1258.5	0.09773	0.08434	0.0926
								1259	0.09784	0.08492	0.09368
								1259.5	0.09832	0.08466	0.09451
								1260	0.09834	0.08464	0.09345
								1260.5	0.0984	0.08511	0.09256
								1261	0.09976	0.08453	0.09293
								1261.5	0.1	0.08301	0.09289
								1262	0.09807	0.08285	0.09259
								1262.5	0.09758	0.08451	0.0933
								1263	0.09946	0.08685	0.09464
								1263.5	0.10092	0.08857	0.09565
								1264	0.10077	0.08866	0.09613
								1264.5	0.10013	0.08775	0.09624
								1265	0.10032	0.08697	0.09618
								1265.5	0.10109	0.08705	0.09623
								1266	0.10137	0.08773	0.09659
								1266.5	0.10161	0.08768	0.09752
								1267	0.10266	0.08811	0.09906
								1267.5	0.10404	0.08976	0.10097
								1268	0.10507	0.09015	0.10285
								1268.5	0.10639	0.09015	0.10409
								1269	0.10809	0.09192	0.10485
								1269.5	0.10891	0.09435	0.10541
								1270	0.10922	0.09683	0.10541
								1270.5	0.10995	0.09803	0.10592
								1271	0.11026	0.09664	0.10703
								1271.5	0.11003	0.09572	0.10687
								1272	0.11016	0.09691	0.10668
								1272.5	0.11073	0.09831	0.10797
								1273	0.11112	0.09915	0.10868
								1273.5	0.11053	0.09905	0.1084
								1274	0.1091	0.09766	0.10824
								1274.5	0.10812	0.09587	0.10724
								1275	0.10803	0.09458	0.10533
								1275.5	0.10784	0.09403	0.10375
								1276	0.10707	0.09409	0.10314
								1276.5	0.10696	0.09354	0.10309
								1277	0.1079	0.09158	0.10252
								1277.5	0.1076	0.08977	0.10157
								1278	0.10527	0.08938	0.10105
								1278.5	0.10346	0.08961	0.1002
								1279	0.1035	0.08982	0.09874
								1279.5	0.10377	0.09036	0.09796
								1280	0.10285	0.0905	0.09782
								1280.5	0.10131	0.08901	0.09772
								1281	0.10043	0.08671	0.09755
								1281.5	0.1006	0.08591	0.0966
								1282	0.10079	0.08702	0.09544
								1282.5	0.09977	0.08757	0.09527
								1283	0.09821	0.08596	0.09533
								1283.5	0.09721	0.08369	0.09508
								1284	0.09691	0.08277	0.09486
								1284.5	0.09758	0.08305	0.0944
								1285	0.09852	0.0831	0.09395
								1285.5	0.0981	0.08332	0.09383
								1286	0.09642	0.08538	0.09362
								1286.5	0.09516	0.08764	0.09335
								1287	0.09556	0.08709	0.09376
								1287.5	0.09667	0.08535	0.09498
								1288	0.0973	0.08501	0.09586
								1288.5	0.09859	0.08504	0.09543
								1289	0.1	0.08468	0.09433
								1289.5	0.09965	0.08503	0.09372
								1290	0.09919	0.086	0.09367
								1290.5	0.09989	0.08632	0.09361
								1291	0.10023	0.08585	0.0934
								1291.5	0.09981	0.08585	0.09358
								1292	0.09935	0.08708	0.09431
								1292.5	0.09929	0.08786	0.09465
								1293	0.09923	0.08687	0.0946
								1293.5	0.0984	0.08571	0.09498
								1294	0.09693	0.08539	0.09468
								1294.5	0.09516	0.08489	0.09326
								1295	0.09375	0.08402	0.09245
								1295.5	0.09376	0.08406	0.09273
								1296	0.09509	0.0848	0.09329
								1296.5	0.09682	0.08473	0.0933
								1297	0.09742	0.08434	0.09288
								1297.5	0.09631	0.08422	0.09259
								1298	0.09549	0.08389	0.09206
								1298.5	0.09586	0.08418	0.09142
								1299	0.09646	0.08445	0.09121
								1299.5	0.09684	0.08382	0.09114
								1300	0.09633	0.08415	0.09132
								1300.5	0.09538	0.08469	0.09154
								1301	0.09523	0.08372	0.09145
								1301.5	0.09505	0.08264	0.0915
								1302	0.09453	0.08144	0.09124
								1302.5	0.09458	0.08018	0.0906
								1303	0.09505	0.08028	0.09062
								1303.5	0.09572	0.08095	0.09113
								1304	0.09571	0.08162	0.0913
								1304.5	0.09505	0.08212	0.0907
								1305	0.09586	0.08142	0.08962
								1305.5	0.09738	0.08099	0.08879
								1306	0.09711	0.08204	0.08826
								1306.5	0.09593	0.08309	0.0885
								1307	0.09565	0.08375	0.08986
								1307.5	0.09576	0.08388	0.09108
								1308	0.09546	0.08346	0.09169
								1308.5	0.09473	0.08338	0.09183
								1309	0.09391	0.08271	0.09116
								1309.5	0.09339	0.08153	0.09045
								1310	0.093	0.08183	0.0901
								1310.5	0.09274	0.0823	0.08914
								1311	0.09269	0.08116	0.08783
								1311.5	0.09291	0.08031	0.08757
								1312	0.09322	0.08061	0.08817
								1312.5	0.09334	0.0807	0.08856
								1313	0.09362	0.08068	0.08885
								1313.5	0.09355	0.08103	0.08895
								1314	0.09187	0.0813	0.08837
								1314.5	0.08989	0.08135	0.08813
								1315	0.0896	0.08126	0.08908
								1315.5	0.09076	0.08089	0.08977
								1316	0.09287	0.08	0.08925
								1316.5	0.09527	0.07931	0.08851
								1317	0.09656	0.07962	0.08826
								1317.5	0.09645	0.08026	0.08821
								1318	0.09539	0.0806	0.08806
								1318.5	0.09327	0.08104	0.0875
								1319	0.09062	0.08113	0.08702
								1319.5	0.08896	0.07996	0.08735
								1320	0.08895	0.07921	0.08781
								1320.5	0.08957	0.08043	0.08768
								1321	0.08974	0.08195	0.08783
								1321.5	0.08981	0.08246	0.08901
								1322	0.08988	0.08192	0.08984
								1322.5	0.08985	0.08053	0.08916
								1323	0.09042	0.07967	0.08809
								1323.5	0.09105	0.07972	0.08773
								1324	0.09099	0.07961	0.08792
								1324.5	0.09122	0.07944	0.08806
								1325	0.09168	0.07983	0.08774
								1325.5	0.09109	0.08064	0.08714
								1326	0.08994	0.08131	0.08704
								1326.5	0.08991	0.08113	0.08788
								1327	0.09072	0.08056	0.08874
								1327.5	0.09082	0.08069	0.08868
								1328	0.09035	0.08088	0.08819
								1328.5	0.09024	0.08045	0.08789
								1329	0.09042	0.08009	0.0877
								1329.5	0.09078	0.08011	0.08773
								1330	0.09103	0.08029	0.08795
								1330.5	0.09108	0.08073	0.08807
								1331	0.09159	0.08115	0.08815
								1331.5	0.09158	0.0809	0.08829
								1332	0.09026	0.08032	0.08825
								1332.5	0.08995	0.07988	0.08786
								1333	0.0909	0.0793	0.08709
								1333.5	0.09069	0.07939	0.08632
								1334	0.09028	0.08042	0.0867
								1334.5	0.09074	0.08087	0.08774
								1335	0.09046	0.08096	0.08747
								1335.5	0.08938	0.08136	0.0866
								1336	0.08851	0.08037	0.08645
								1336.5	0.08854	0.07826	0.08629
								1337	0.08997	0.07741	0.08625
								1337.5	0.09101	0.07818	0.08659
								1338	0.09055	0.07962	0.08665
								1338.5	0.09022	0.08048	0.08656
								1339	0.09011	0.07986	0.08584
								1339.5	0.08905	0.07858	0.08388
								1340	0.08794	0.07786	0.08234
								1340.5	0.08825	0.07807	0.08295
								1341	0.08989	0.07926	0.08483
								1341.5	0.09131	0.08103	0.08652
								1342	0.09107	0.08222	0.08763
								1342.5	0.08985	0.08213	0.0878
								1343	0.08978	0.08147	0.08711
								1343.5	0.0909	0.08111	0.0866
								1344	0.09122	0.08061	0.08584
								1344.5	0.09015	0.08012	0.08455
								1345	0.089	0.08047	0.08437
								1345.5	0.08857	0.08111	0.08545
								1346	0.08821	0.082	0.08649
								1346.5	0.08806	0.08257	0.08697
								1347	0.08904	0.08188	0.08673
								1347.5	0.09032	0.08125	0.08609
								1348	0.09057	0.08057	0.08589
								1348.5	0.08999	0.07898	0.08646
								1349	0.08954	0.07872	0.08729
								1349.5	0.08965	0.08031	0.08733
								1350	0.08977	0.08104	0.08628
								1350.5	0.08971	0.08001	0.0851
								1351	0.08955	0.07843	0.08485
								1351.5	0.08935	0.07733	0.08524
								1352	0.08986	0.07751	0.08555
								1352.5	0.09004	0.07929	0.0859
								1353	0.08859	0.08041	0.08589
								1353.5	0.08726	0.07904	0.08484
								1354	0.08741	0.07747	0.08387
								1354.5	0.08866	0.07709	0.08406
								1355	0.0899	0.07714	0.08442
								1355.5	0.08876	0.07827	0.08458
								1356	0.08633	0.07961	0.08521
								1356.5	0.086	0.07963	0.08578
								1357	0.08699	0.07973	0.08558
								1357.5	0.08751	0.08036	0.08499
								1358	0.08803	0.08021	0.08462
								1358.5	0.08874	0.07948	0.0847
								1359	0.08935	0.0789	0.08465
								1359.5	0.08902	0.07833	0.08406
								1360	0.0877	0.07794	0.0843
								1360.5	0.0875	0.07815	0.08576
								1361	0.08815	0.07855	0.08666
								1361.5	0.08715	0.07865	0.0867
								1362	0.08539	0.07811	0.08618
								1362.5	0.08509	0.07715	0.08486
								1363	0.08599	0.07731	0.08432
								1363.5	0.08698	0.07871	0.08531
								1364	0.0879	0.07929	0.08619
								1364.5	0.08891	0.07842	0.08622
								1365	0.08921	0.07775	0.08557
								1365.5	0.08857	0.07764	0.08462
								1366	0.08775	0.07729	0.08421
								1366.5	0.08693	0.07821	0.08425
								1367	0.0861	0.08029	0.08422
								1367.5	0.08546	0.08032	0.08432
								1368	0.08522	0.0786	0.08475
								1368.5	0.08571	0.07765	0.08535
								1369	0.08674	0.07747	0.08573
								1369.5	0.08787	0.07766	0.08542
								1370	0.08849	0.0783	0.08454
								1370.5	0.08777	0.07908	0.08417
								1371	0.08623	0.07946	0.08462
								1371.5	0.08536	0.07916	0.08544
								1372	0.08534	0.07881	0.08621
								1372.5	0.0855	0.0786	0.08569
								1373	0.08549	0.07759	0.08388
								1373.5	0.0858	0.07617	0.08286

## Sheet: Supp Fig. 1b
	Gd at.%
CGO10	10
CGO20-1	12.7688
CGO20-2	12.0236
CGO20-3	11.5118
CGO20-4	11.1939

## Sheet: Supp Fig. 4c
pixel	Intensity_A	Intensity_B
1	4979.91	1421.92
2	1.32178e+06	1.30933e+06
3	20624.5	14882.8
4	14468.8	10714.5
5	11285.1	9543.74
6	1.07304e+06	26402
7	19680.5	9764.16
8	17638.6	9955.53
9	18198	10449.2
10	6547580000	6547580000
11	18198	10449.2
12	17638.6	9955.53
13	19680.5	9764.16
14	1.07304e+06	26402
15	11285.1	9543.74
16	14468.8	10714.5
17	20624.5	14882.8
18	1.32178e+06	1.30933e+06
19	4979.91	1421.92

[truncated: 1 more sheets: Supp Fig. 5c]
